# Supplementary material for: Integrating serum pharmacochemistry and network pharmacology to explore potential compounds and mechanisms of Alpiniae oxyphyllae fructus in the treatment of cellular senescence in diabetic kidney disease
Source: Front Med (Lausanne). 2024 Jul 3;11:1424644. doi: 10.3389/fmed.2024.1424644 (PMC11251962; doi:10.3389/fmed.2024.1424644)
Supplement: Supplementary file 1 [file Table_1.XLSX]

## Sheet: Sheet1
Gene	Primer	Sequence (5'-3')
P16(mouse）	Forward	ACATCAAGACATCGTGCGATATT
	Reverse	CCAGCGGTACACAAAGACCA
P21(mouse）	Forward	CCTGGTGATGTCCGACCTG
	Reverse	CCATGAGCGCATCGCAATC
P53(mouse）	Forward	GCGTAAACGCTTCGAGATGTT
	Reverse	TTTTTATGGCGGGAAGTAGACTG
IL-1β(mouse）	Forward	GAAATGCCACCTTTTGACAGTGA
	Reverse	GAAGGTCCACGGGAAAGACA
TGF-β(mouse）	Forward	ACTGGAGTTGTACGGCAGTG
	Reverse	GGGGCTGATCCCGTTGATTT
MMP3 (mouse）	Forward	ACATGGAGACTTTGTCCCTTTTG
	Reverse	TTGGCTGAGTGGTAGAGTCCC
MCP1(mouse）	Forward	TTAAAAACCTGGATCGGAACCAA
	Reverse	GCATTAGCTTCAGATTTACGGGT
P16(human）	Forward	CCAACGCACCGAATAGTTACG
	Reverse	GCGCTGCCCATCATCATG
P21(human）	Forward	TGTCCGTCAGAACCCATGC
	Reverse	AAAGTCGAAGTTCCATCGCTC
P53(human）	Forward	ACAGCTTTGAGGTGCGTGTTT
	Reverse	CCCTTTCTTGCGGAGATTCTCT
IL-1β(human）	Forward	ATGATGGCTTATTACAGTGGCAA
	Reverse	GTCGGAGATTCGTAGCTGGA
TGF-β(human）	Forward	CAATTCCTGGCGATACCTCAG
	Reverse	GCACAACTCCGGTGACATCAA
MMP3 (human）	Forward	CGGTTCCGCCTGTCTCAAG
	Reverse	CGCCAAAAGTGCCTGTCTT
MCP1(human）	Forward	CAGCCAGATGCAATCAATGCC
	Reverse	TGGAATCCTGAACCCACTTCT
