# Supplementary material for: Integrating serum pharmacochemistry and network pharmacology to explore potential compounds and mechanisms of Alpiniae oxyphyllae fructus in the treatment of cellular senescence in diabetic kidney disease
Source: Front Med (Lausanne). 2024 Jul 3;11:1424644. doi: 10.3389/fmed.2024.1424644 (PMC11251962; doi:10.3389/fmed.2024.1424644)
Supplement: Supplementary file 2 [file Table_2.XLSX]

## Sheet: AOF targets
No.	Compounds	Targets		All Targets of AOF
1	Chalcone base + 3O, 1Prenyl	NOS2		NOS2
1	Chalcone base + 3O, 1Prenyl	CYP19A1		CYP19A1
1	Chalcone base + 3O, 1Prenyl	AKR1B1		AKR1B1
1	Chalcone base + 3O, 1Prenyl	CHRNA7		CHRNA7
1	Chalcone base + 3O, 1Prenyl	EGFR		EGFR
1	Chalcone base + 3O, 1Prenyl	APP		APP
1	Chalcone base + 3O, 1Prenyl	BACE1		BACE1
1	Chalcone base + 3O, 1Prenyl	ABCG2		ABCG2
1	Chalcone base + 3O, 1Prenyl	F3		F3
1	Chalcone base + 3O, 1Prenyl	ALDH2		ALDH2
1	Chalcone base + 3O, 1Prenyl	TERT		TERT
1	Chalcone base + 3O, 1Prenyl	PDPK1		PDPK1
1	Chalcone base + 3O, 1Prenyl	MAOB		MAOB
1	Chalcone base + 3O, 1Prenyl	KCNA3		KCNA3
1	Chalcone base + 3O, 1Prenyl	AKR1C3		AKR1C3
1	Chalcone base + 3O, 1Prenyl	MAOA		MAOA
1	Chalcone base + 3O, 1Prenyl	PDE10A		PDE10A
1	Chalcone base + 3O, 1Prenyl	ABCB1		ABCB1
1	Chalcone base + 3O, 1Prenyl	PTPN1		PTPN1
1	Chalcone base + 3O, 1Prenyl	SNCA		SNCA
1	Chalcone base + 3O, 1Prenyl	GCGR		GCGR
1	Chalcone base + 3O, 1Prenyl	ALOX5		ALOX5
1	Chalcone base + 3O, 1Prenyl	PTGES		PTGES
1	Chalcone base + 3O, 1Prenyl	HSD17B2		HSD17B2
1	Chalcone base + 3O, 1Prenyl	HSD17B1		HSD17B1
1	Chalcone base + 3O, 1Prenyl	HSP90B1		HSP90B1
1	Chalcone base + 3O, 1Prenyl	HSP90AA1		HSP90AA1
1	Chalcone base + 3O, 1Prenyl	BCL2L1		BCL2L1
1	Chalcone base + 3O, 1Prenyl	BCL2		BCL2
1	Chalcone base + 3O, 1Prenyl	FNTA		FNTA
1	Chalcone base + 3O, 1Prenyl	ROCK2		ROCK2
1	Chalcone base + 3O, 1Prenyl	EGLN1		EGLN1
1	Chalcone base + 3O, 1Prenyl	ODC1		ODC1
1	Chalcone base + 3O, 1Prenyl	HSP90AB1		HSP90AB1
1	Chalcone base + 3O, 1Prenyl	PDE5A		PDE5A
1	Chalcone base + 3O, 1Prenyl	CXCR2		CXCR2
1	Chalcone base + 3O, 1Prenyl	CCND1		CCND1
1	Chalcone base + 3O, 1Prenyl	ALK		ALK
1	Chalcone base + 3O, 1Prenyl	PTGS2		PTGS2
1	Chalcone base + 3O, 1Prenyl	PTGS1		PTGS1
1	Chalcone base + 3O, 1Prenyl	AKT1		AKT1
1	Chalcone base + 3O, 1Prenyl	TUBB1		TUBB1
1	Chalcone base + 3O, 1Prenyl	DHODH		DHODH
1	Chalcone base + 3O, 1Prenyl	NOX4		NOX4
1	Chalcone base + 3O, 1Prenyl	XDH		XDH
1	Chalcone base + 3O, 1Prenyl	ALOX12		ALOX12
1	Chalcone base + 3O, 1Prenyl	ESR1		ESR1
1	Chalcone base + 3O, 1Prenyl	FBP1		FBP1
1	Chalcone base + 3O, 1Prenyl	PDK1		PDK1
1	Chalcone base + 3O, 1Prenyl	CFTR		CFTR
1	Chalcone base + 3O, 1Prenyl	WEE1		WEE1
1	Chalcone base + 3O, 1Prenyl	CTSD		CTSD
1	Chalcone base + 3O, 1Prenyl	ESR2		ESR2
1	Chalcone base + 3O, 1Prenyl	DHFR		DHFR
1	Chalcone base + 3O, 1Prenyl	MMP8		MMP8
1	Chalcone base + 3O, 1Prenyl	CHEK1		CHEK1
1	Chalcone base + 3O, 1Prenyl	CTSL		CTSL
1	Chalcone base + 3O, 1Prenyl	PRKAA1		PRKAA1
1	Chalcone base + 3O, 1Prenyl	CDK4		CDK4
1	Chalcone base + 3O, 1Prenyl	FNTB		FNTB
1	Chalcone base + 3O, 1Prenyl	MAPK14		MAPK14
1	Chalcone base + 3O, 1Prenyl	AKR1C2		AKR1C2
1	Chalcone base + 3O, 1Prenyl	MAPKAPK2		MAPKAPK2
1	Chalcone base + 3O, 1Prenyl	CASP3		CASP3
1	Chalcone base + 3O, 1Prenyl	CFB		CFB
1	Chalcone base + 3O, 1Prenyl	MAPK1		MAPK1
1	Chalcone base + 3O, 1Prenyl	CA2		CA2
1	Chalcone base + 3O, 1Prenyl	CES1		CES1
1	Chalcone base + 3O, 1Prenyl	GSTP1		GSTP1
1	Chalcone base + 3O, 1Prenyl	STS		STS
1	Chalcone base + 3O, 1Prenyl	CASP7		CASP7
1	Chalcone base + 3O, 1Prenyl	APOA2		APOA2
1	Chalcone base + 3O, 1Prenyl	BCHE		BCHE
1	Chalcone base + 3O, 1Prenyl	PIM1		PIM1
1	Chalcone base + 3O, 1Prenyl	ALB		ALB
1	Chalcone base + 3O, 1Prenyl	MAPK8		MAPK8
1	Chalcone base + 3O, 1Prenyl	MAPK10		MAPK10
1	Chalcone base + 3O, 1Prenyl	PGR		PGR
1	Chalcone base + 3O, 1Prenyl	HCK		HCK
1	Chalcone base + 3O, 1Prenyl	CDK2		CDK2
1	Chalcone base + 3O, 1Prenyl	BMP2		BMP2
1	Chalcone base + 3O, 1Prenyl	F2		F2
1	Chalcone base + 3O, 1Prenyl	KIF11		KIF11
1	Chalcone base + 3O, 1Prenyl	IMPA1		IMPA1
1	Chalcone base + 3O, 1Prenyl	EPHB4		EPHB4
1	Chalcone base + 3O, 1Prenyl	SELP		SELP
1	Chalcone base + 3O, 1Prenyl	CDK6		CDK6
1	Chalcone base + 3O, 1Prenyl	AURKA		AURKA
1	Chalcone base + 3O, 1Prenyl	MMP3		MMP3
1	Chalcone base + 3O, 1Prenyl	TTR		TTR
1	Chalcone base + 3O, 1Prenyl	LTA4H		LTA4H
1	Chalcone base + 3O, 1Prenyl	CLPP		CLPP
1	Chalcone base + 3O, 1Prenyl	DAPK1		DAPK1
1	Chalcone base + 3O, 1Prenyl	DUSP6		DUSP6
1	Chalcone base + 3O, 1Prenyl	KDR		KDR
1	Chalcone base + 3O, 1Prenyl	HSPA8		HSPA8
1	Chalcone base + 3O, 1Prenyl	SOD2		SOD2
1	Chalcone base + 3O, 1Prenyl	ABO		ABO
1	Chalcone base + 3O, 1Prenyl	RORA		RORA
1	Chalcone base + 3O, 1Prenyl	ADAM17		ADAM17
1	Chalcone base + 3O, 1Prenyl	GC		GC
1	Chalcone base + 3O, 1Prenyl	SPARC		SPARC
1	Chalcone base + 3O, 1Prenyl	CSNK2A1		CSNK2A1
1	Chalcone base + 3O, 1Prenyl	TGFBR1		TGFBR1
1	Chalcone base + 3O, 1Prenyl	PPARG		PPARG
1	Chalcone base + 3O, 1Prenyl	PDE4D		PDE4D
1	Chalcone base + 3O, 1Prenyl	NR3C2		NR3C2
1	Chalcone base + 3O, 1Prenyl	MMP13		MMP13
1	Chalcone base + 3O, 1Prenyl	PPARD		PPARD
1	Chalcone base + 3O, 1Prenyl	FGFR1		FGFR1
1	Chalcone base + 3O, 1Prenyl	NQO1		NQO1
1	Chalcone base + 3O, 1Prenyl	BCAT2		BCAT2
1	Chalcone base + 3O, 1Prenyl	AMY1A		AMY1A
1	Chalcone base + 3O, 1Prenyl	AMY1B		AMY1B
1	Chalcone base + 3O, 1Prenyl	AMY1C		AMY1C
1	Chalcone base + 3O, 1Prenyl	F10		F10
1	Chalcone base + 3O, 1Prenyl	SEC14L2		SEC14L2
1	Chalcone base + 3O, 1Prenyl	SHBG		SHBG
1	Chalcone base + 3O, 1Prenyl	PDE4B		PDE4B
1	Chalcone base + 3O, 1Prenyl	MTAP		MTAP
1	Chalcone base + 3O, 1Prenyl	IGF1R		IGF1R
1	Chalcone base + 3O, 1Prenyl	ANG		ANG
1	Chalcone base + 3O, 1Prenyl	PGF		PGF
1	Chalcone base + 3O, 1Prenyl	CSNK1G2		CSNK1G2
1	Chalcone base + 3O, 1Prenyl	HSD11B1		HSD11B1
1	Chalcone base + 3O, 1Prenyl	RXRA		RXRA
1	Chalcone base + 3O, 1Prenyl	TYMS		TYMS
1	Chalcone base + 3O, 1Prenyl	PLA2G10		PLA2G10
1	Chalcone base + 3O, 1Prenyl	ADH1B		ADH1B
1	Chalcone base + 3O, 1Prenyl	C1R		C1R
1	Chalcone base + 3O, 1Prenyl	CFD		CFD
1	Chalcone base + 3O, 1Prenyl	AR		AR
1	Chalcone base + 3O, 1Prenyl	DPP4		DPP4
1	Chalcone base + 3O, 1Prenyl	TNNC1		TNNC1
1	Chalcone base + 3O, 1Prenyl	MTHFD1		MTHFD1
1	Chalcone base + 3O, 1Prenyl	CHIT1		CHIT1
1	Chalcone base + 3O, 1Prenyl	ANXA5		ANXA5
1	Chalcone base + 3O, 1Prenyl	ESRRG		ESRRG
1	Chalcone base + 3O, 1Prenyl	HADH		HADH
1	Chalcone base + 3O, 1Prenyl	FABP4		FABP4
1	Chalcone base + 3O, 1Prenyl	PRKACA		PRKACA
1	Chalcone base + 3O, 1Prenyl	HSD17B11		HSD17B11
1	Chalcone base + 3O, 1Prenyl	CCNA2		CCNA2
1	Chalcone base + 3O, 1Prenyl	CTNNA1		CTNNA1
1	Chalcone base + 3O, 1Prenyl	PLAU		PLAU
1	Chalcone base + 3O, 1Prenyl	PYGL		PYGL
1	Chalcone base + 3O, 1Prenyl	GSR		GSR
1	Chalcone base + 3O, 1Prenyl	SULT2A1		SULT2A1
1	Chalcone base + 3O, 1Prenyl	PCK1		PCK1
1	Chalcone base + 3O, 1Prenyl	GSK3B		GSK3B
1	Chalcone base + 3O, 1Prenyl	TRAPPC3		TRAPPC3
1	Chalcone base + 3O, 1Prenyl	SRC		SRC
1	Chalcone base + 3O, 1Prenyl	PLK1		PLK1
1	Chalcone base + 3O, 1Prenyl	MIF		MIF
1	Chalcone base + 3O, 1Prenyl	ADH5		ADH5
1	Chalcone base + 3O, 1Prenyl	F7		F7
1	Chalcone base + 3O, 1Prenyl	SERPINA1		SERPINA1
1	Chalcone base + 3O, 1Prenyl	PPP5C		PPP5C
1	Chalcone base + 3O, 1Prenyl	AMD1		AMD1
1	Chalcone base + 3O, 1Prenyl	PARP1		PARP1
1	Chalcone base + 3O, 1Prenyl	CYP2C9		CYP2C9
1	Chalcone base + 3O, 1Prenyl	NOS3		NOS3
1	Chalcone base + 3O, 1Prenyl	UCK2		UCK2
2	Methyl 2-aminobenzoate	CA2		CA1
2	Methyl 2-aminobenzoate	CA1		HTT
2	Methyl 2-aminobenzoate	HTT		TAAR1
2	Methyl 2-aminobenzoate	TAAR1		ADRA2B
2	Methyl 2-aminobenzoate	KDR		KLKB1
2	Methyl 2-aminobenzoate	ADRA2B		NUDT1
2	Methyl 2-aminobenzoate	EGFR		NISCH
2	Methyl 2-aminobenzoate	KLKB1		CA12
2	Methyl 2-aminobenzoate	NUDT1		CA14
2	Methyl 2-aminobenzoate	PDE10A		CA9
2	Methyl 2-aminobenzoate	NISCH		GRM5
2	Methyl 2-aminobenzoate	CA12		TGM2
2	Methyl 2-aminobenzoate	CA14		PAH
2	Methyl 2-aminobenzoate	CA9		TRPA1
2	Methyl 2-aminobenzoate	GRM5		SRD5A2
2	Methyl 2-aminobenzoate	TGM2		RARG
2	Methyl 2-aminobenzoate	BCHE		RXRG
2	Methyl 2-aminobenzoate	MAOB		RARB
2	Methyl 2-aminobenzoate	CDK2		RARA
2	Methyl 2-aminobenzoate	F2		ALOX15
2	Methyl 2-aminobenzoate	NOS3		NR3C1
2	Methyl 2-aminobenzoate	EPHB4		AMPD2
2	Methyl 2-aminobenzoate	CHEK1		CPA1
2	Methyl 2-aminobenzoate	BCAT2		PRKCA
2	Methyl 2-aminobenzoate	PAH		RASGRP3
2	Methyl 2-aminobenzoate	FGFR1		CTNNB1
3	Abscisic acid	ALOX12		ITGAL
3	Abscisic acid	TRPA1		TBXAS1
3	Abscisic acid	SHBG		IMPDH2
3	Abscisic acid	PPARG		ACE
3	Abscisic acid	SRD5A2		PIM2
3	Abscisic acid	CYP19A1		SLC22A12
3	Abscisic acid	RARG		CCNA1
3	Abscisic acid	RXRG		ITGB2
3	Abscisic acid	RARB		ICAM1
3	Abscisic acid	RARA		NR1H2
3	Abscisic acid	RXRA		TREM1
3	Abscisic acid	ALOX15		PNP
3	Abscisic acid	NR3C1		PPIA
3	Abscisic acid	AMPD2		THRB
3	Abscisic acid	CPA1		PRDX5
3	Abscisic acid	PRKCA		PIK3CG
3	Abscisic acid	RASGRP3		NQO2
3	Abscisic acid	CDK2		REN
3	Abscisic acid	CTNNB1		PNMT
3	Abscisic acid	NR3C2		PDE3B
3	Abscisic acid	PGR		KIF5B
3	Abscisic acid	ITGAL		GATM
3	Abscisic acid	TBXAS1		APCS
3	Abscisic acid	IMPDH2		TTPA
3	Abscisic acid	NOS2		KYAT1
3	Abscisic acid	ALOX5		TYMP
3	Abscisic acid	ACE		PLG
3	Abscisic acid	PARP1		CMA1
3	Abscisic acid	FBP1		CTSK
3	Abscisic acid	PIM1		SORD
3	Abscisic acid	PIM2		PNPO
3	Abscisic acid	SLC22A12		LCK
3	Abscisic acid	CCNA1		B3GAT1
3	Abscisic acid	CCNA2		AKR1C1
3	Abscisic acid	ITGB2		IGLV2-8
3	Abscisic acid	ICAM1		PDK2
3	Abscisic acid	AKR1C2		TPI1
3	Abscisic acid	KIF11		ADK
3	Abscisic acid	MAPKAPK2		NR1H3
3	Abscisic acid	BMP2		MET
3	Abscisic acid	CA2		ADH1A
3	Abscisic acid	MAPK10		ADH1C
3	Abscisic acid	CLPP		MTNR1A
3	Abscisic acid	ESR1		MTNR1B
3	Abscisic acid	CASP7		CHRM1
3	Abscisic acid	MAPK8		CTSB
3	Abscisic acid	KDR		DNMT3A
3	Abscisic acid	BCHE		SLC6A2
3	Abscisic acid	CFB		EPHX1
3	Abscisic acid	NR1H2		CHRM2
3	Abscisic acid	MAPK1		EPHX2
3	Abscisic acid	STS		FAAH
3	Abscisic acid	MAPK14		IDO1
3	Abscisic acid	AR		P2RX7
3	Abscisic acid	EPHB4		CES2
3	Abscisic acid	TREM1		HMOX1
3	Abscisic acid	PNP		SIRT2
3	Abscisic acid	F2		GABRB3
3	Abscisic acid	TTR		GABRA2
3	Abscisic acid	CHEK1		GABRG2
3	Abscisic acid	PPIA		HLCS
3	Abscisic acid	MMP3		PSEN2
3	Abscisic acid	HSD17B1		GABRA1
3	Abscisic acid	THRB		GABRA5
3	Abscisic acid	APOA2		GABRA6
3	Abscisic acid	AKR1B1		PSEN1
3	Abscisic acid	SPARC		APH1A
3	Abscisic acid	PRDX5		GABRA3
3	Abscisic acid	PIK3CG		NCSTN
3	Abscisic acid	ALB		APH1B
3	Abscisic acid	BACE1		PSENEN
3	Abscisic acid	GSTP1		PPARA
3	Abscisic acid	CASP3		CNR2
3	Abscisic acid	HSP90AA1		PTPN11
3	Abscisic acid	ESRRG		NR1I3
3	Abscisic acid	EGFR		ITK
3	Abscisic acid	PPP5C		HTR2B
3	Abscisic acid	NQO2		FADS1
3	Abscisic acid	AKR1C3		HTR2C
3	Abscisic acid	CTSD		CYP1A2
3	Abscisic acid	MAOB		TNF
3	Abscisic acid	PDE4B		IL2
3	Abscisic acid	CA1		ADORA1
3	Abscisic acid	AURKA		CA7
3	Abscisic acid	HSD11B1		RPS6KA3
3	Abscisic acid	SULT2A1		CA4
3	Abscisic acid	DUSP6		CD38
3	Abscisic acid	GC		ADRA2C
3	Abscisic acid	PDE4D		ACHE
3	Abscisic acid	SRC		NMUR2
3	Abscisic acid	REN		ADRA2A
3	Abscisic acid	PNMT		SLC29A1
3	Abscisic acid	GSK3B		NUDT9
3	Abscisic acid	CES1		RTN4R
3	Abscisic acid	PDE3B		TGFBR2
3	Abscisic acid	TGFBR1		DDX6
3	Abscisic acid	DPP4		FAP
3	Abscisic acid	DHODH		BMP7
3	Abscisic acid	NOS3		ICAM2
3	Abscisic acid	CSNK2A1		FCAR
3	Abscisic acid	FABP4		NPR3
3	Abscisic acid	KIF5B		CTSV
3	Abscisic acid	ADAM17		CDK5R1
3	Abscisic acid	GSR		GALK1
3	Abscisic acid	ADH1B		HK1
3	Abscisic acid	CTNNA1		AHCY
3	Abscisic acid	CFD		LGALS7
3	Abscisic acid	SOD2		LGALS7B
3	Abscisic acid	PLA2G10		AZGP1
3	Abscisic acid	FNTA		BAG1
3	Abscisic acid	GATM		NCS1
3	Abscisic acid	PGF		CRAT
3	Abscisic acid	APCS		BST1
3	Abscisic acid	IGF1R		AMY2A
3	Abscisic acid	PDPK1		ISG20
3	Abscisic acid	TTPA		CDA
3	Abscisic acid	KYAT1		GLO1
3	Abscisic acid	TYMS		LDHB
3	Abscisic acid	TYMP		LYZ
3	Abscisic acid	PLG		RAC2
3	Abscisic acid	CMA1		TNK2
3	Abscisic acid	MTHFD1		GPI
3	Abscisic acid	PRKACA		DCK
3	Abscisic acid	PTPN1		NMNAT3
3	Abscisic acid	CTSK		SERPINA6
3	Abscisic acid	BCAT2		SLC6A3
3	Abscisic acid	SORD		ADORA3
3	Abscisic acid	PNPO		NPC1L1
3	Abscisic acid	MMP13		CYP17A1
3	Abscisic acid	ESR2		CDC25A
3	Abscisic acid	LCK		SIGMAR1
3	Abscisic acid	B3GAT1		PRKCH
3	Abscisic acid	AKR1C1		HSD11B2
3	Abscisic acid	IGLV2-8		AKR1B10
3	Abscisic acid	MIF		MAPK3
3	Abscisic acid	IMPA1		PTPN2
3	Abscisic acid	TNNC1		FABP1
3	Abscisic acid	HSPA8		SLC6A4
3	Abscisic acid	DHFR		IL6
3	Abscisic acid	PDK2		GLUL
3	Abscisic acid	MMP8		GPBAR1
3	Abscisic acid	F10		HMGCR
3	Abscisic acid	TPI1		NR1I2
3	Abscisic acid	PCK1		SRD5A1
3	Abscisic acid	ADK		FDFT1
3	Abscisic acid	NR1H3		POLB
3	Abscisic acid	CSNK1G2		CSNK1D
3	Abscisic acid	MET		CSNK1E
3	Abscisic acid	PPARD		CD81
4	dihydrodamascenone	CYP19A1		G6PD
4	dihydrodamascenone	ADH1A		RBP4
4	dihydrodamascenone	PARP1		MPO
4	dihydrodamascenone	ADH1C		DRD2
4	dihydrodamascenone	TYMS		DRD3
4	dihydrodamascenone	CTSK		CDC25B
4	dihydrodamascenone	MTNR1A		PDE7A
4	dihydrodamascenone	MTNR1B		PTPN6
4	dihydrodamascenone	CHRM1		PREP
4	dihydrodamascenone	CTSL		CNR1
4	dihydrodamascenone	CTSB		HSD17B3
4	dihydrodamascenone	DNMT3A		PDE2A
4	dihydrodamascenone	AR		RPS6KB1
4	dihydrodamascenone	SLC6A2		TKT
4	dihydrodamascenone	EPHX1		MKNK1
4	dihydrodamascenone	CHRM2		JAK1
4	dihydrodamascenone	EPHX2		CYP51A1
4	dihydrodamascenone	FAAH		MAPK11
4	dihydrodamascenone	MAOB		MAP4K4
4	dihydrodamascenone	IDO1		CCR5
4	dihydrodamascenone	P2RX7		CDC7
4	dihydrodamascenone	CES2		LTB4R
4	dihydrodamascenone	HMOX1		PRKCG
4	dihydrodamascenone	SIRT2		PRKCB
4	dihydrodamascenone	CA2		FKBP1A
4	dihydrodamascenone	CA1		PLA2G7
4	dihydrodamascenone	GABRB3		CCND3
4	dihydrodamascenone	GABRA2		FLT3
4	dihydrodamascenone	GABRG2		ALPL
4	dihydrodamascenone	MAOA		KDM1A
4	dihydrodamascenone	HLCS		RET
4	dihydrodamascenone	PSEN2		ABL1
4	dihydrodamascenone	PGR		MTOR
4	dihydrodamascenone	GABRA1		PIK3CD
4	dihydrodamascenone	GABRA5		PRKDC
4	dihydrodamascenone	GABRA6		PIK3CB
4	dihydrodamascenone	PSEN1		PI4KB
4	dihydrodamascenone	APH1A		PIK3CA
4	dihydrodamascenone	GABRA3		EIF2AK2
4	dihydrodamascenone	NCSTN		JAK3
4	dihydrodamascenone	APH1B		PITRM1
4	dihydrodamascenone	PSENEN		EBP
4	dihydrodamascenone	AKR1B1		PLA2G5
4	dihydrodamascenone	BMP2		PDE4A
4	dihydrodamascenone	CASP7		LIPG
4	dihydrodamascenone	AKR1C2		ERBB2
4	dihydrodamascenone	EPHB4		ANPEP
4	dihydrodamascenone	MAPKAPK2		GSK3A
4	dihydrodamascenone	PPIA		ALPG
4	dihydrodamascenone	PIM1		STAT3
4	dihydrodamascenone	CHEK1		PLAA
4	dihydrodamascenone	ALB		LNPEP
4	dihydrodamascenone	NQO2		GRM2
4	dihydrodamascenone	MAPK8		TRPM8
4	dihydrodamascenone	HSD17B1		CYP11B1
4	dihydrodamascenone	RXRA		ADORA2B
4	dihydrodamascenone	BCHE		CYP11B2
4	dihydrodamascenone	SULT2A1		DYRK1A
4	dihydrodamascenone	DHODH		ADORA2A
4	dihydrodamascenone	CES1		MMP2
4	dihydrodamascenone	TGFBR1		MAPK9
4	dihydrodamascenone	EGFR		DUSP3
4	dihydrodamascenone	PNMT		SLC9A1
4	dihydrodamascenone	REN		KCNMA1
4	dihydrodamascenone	GC		VCP
4	dihydrodamascenone	SHBG		DBF4
4	dihydrodamascenone	DUSP6		TUBB3
4	dihydrodamascenone	PPP5C		HCRTR1
4	dihydrodamascenone	PDPK1		FLT1
4	dihydrodamascenone	ESRRG		PDGFRB
4	dihydrodamascenone	SRC		KDM5A
4	dihydrodamascenone	TTR		MMP14
4	dihydrodamascenone	AKR1C1		ASF1A
4	dihydrodamascenone	LCK		ERCC5
4	dihydrodamascenone	HSPA8		FEN1
4	dihydrodamascenone	PPARG		RPS6KA2
4	dihydrodamascenone	TTPA		CDK5
5	(1alpha,6alpha,7alphaH)-2,4(15)-Copadiene	AR		CCND2
5	(1alpha,6alpha,7alphaH)-2,4(15)-Copadiene	CYP19A1		QPCT
5	(1alpha,6alpha,7alphaH)-2,4(15)-Copadiene	ESR1		CPA3
5	(1alpha,6alpha,7alphaH)-2,4(15)-Copadiene	ESR2		PTGFR
5	(1alpha,6alpha,7alphaH)-2,4(15)-Copadiene	PPARA		PTGER1
5	(1alpha,6alpha,7alphaH)-2,4(15)-Copadiene	CNR2		PTGER2
5	(1alpha,6alpha,7alphaH)-2,4(15)-Copadiene	AKR1C2		PRSS1
5	(1alpha,6alpha,7alphaH)-2,4(15)-Copadiene	ALB		PTGER3
5	(1alpha,6alpha,7alphaH)-2,4(15)-Copadiene	STS		DRD4
5	(1alpha,6alpha,7alphaH)-2,4(15)-Copadiene	APOA2		CPB2
5	(1alpha,6alpha,7alphaH)-2,4(15)-Copadiene	CASP7		SCN2A
5	(1alpha,6alpha,7alphaH)-2,4(15)-Copadiene	BMP2		SCN10A
5	(1alpha,6alpha,7alphaH)-2,4(15)-Copadiene	MAPKAPK2		HRH4
5	(1alpha,6alpha,7alphaH)-2,4(15)-Copadiene	PIM1		GRIA2
5	(1alpha,6alpha,7alphaH)-2,4(15)-Copadiene	GC		CTSS
5	(1alpha,6alpha,7alphaH)-2,4(15)-Copadiene	KIF11		SMO
5	(1alpha,6alpha,7alphaH)-2,4(15)-Copadiene	THRB		UGCG
5	(1alpha,6alpha,7alphaH)-2,4(15)-Copadiene	TTPA		KCNH2
5	(1alpha,6alpha,7alphaH)-2,4(15)-Copadiene	HSD17B1		NPY5R
5	(1alpha,6alpha,7alphaH)-2,4(15)-Copadiene	AKR1C1		CRHR1
5	(1alpha,6alpha,7alphaH)-2,4(15)-Copadiene	GSTP1		SLC6A9
5	(1alpha,6alpha,7alphaH)-2,4(15)-Copadiene	SULT2A1		SLC13A5
5	(1alpha,6alpha,7alphaH)-2,4(15)-Copadiene	PGR		HTR6
5	(1alpha,6alpha,7alphaH)-2,4(15)-Copadiene	AKR1B1		BRD4
5	(1alpha,6alpha,7alphaH)-2,4(15)-Copadiene	BCHE		BRD2
5	(1alpha,6alpha,7alphaH)-2,4(15)-Copadiene	DHODH		BRD3
5	(1alpha,6alpha,7alphaH)-2,4(15)-Copadiene	EPHB4		AVPR1A
5	(1alpha,6alpha,7alphaH)-2,4(15)-Copadiene	ESRRG		MAP3K8
5	(1alpha,6alpha,7alphaH)-2,4(15)-Copadiene	BACE1		GPR119
5	(1alpha,6alpha,7alphaH)-2,4(15)-Copadiene	MAPK14		TSPO
5	(1alpha,6alpha,7alphaH)-2,4(15)-Copadiene	DUSP6		PTAFR
5	(1alpha,6alpha,7alphaH)-2,4(15)-Copadiene	NR3C2		DRD1
5	(1alpha,6alpha,7alphaH)-2,4(15)-Copadiene	F2		FASN
5	(1alpha,6alpha,7alphaH)-2,4(15)-Copadiene	HSD11B1		CLK4
5	(1alpha,6alpha,7alphaH)-2,4(15)-Copadiene	PTPN11		KCNK3
5	(1alpha,6alpha,7alphaH)-2,4(15)-Copadiene	ITGAL		JAK2
5	(1alpha,6alpha,7alphaH)-2,4(15)-Copadiene	SEC14L2		CCKBR
5	(1alpha,6alpha,7alphaH)-2,4(15)-Copadiene	ADAM17		TYK2
5	(1alpha,6alpha,7alphaH)-2,4(15)-Copadiene	PPP5C		HNF4A
5	(1alpha,6alpha,7alphaH)-2,4(15)-Copadiene	NR1I3		MGLL
5	(1alpha,6alpha,7alphaH)-2,4(15)-Copadiene	PRKACA		MCHR1
5	(1alpha,6alpha,7alphaH)-2,4(15)-Copadiene	SHBG		MDM2
5	(1alpha,6alpha,7alphaH)-2,4(15)-Copadiene	CES1		LRRK2
5	(1alpha,6alpha,7alphaH)-2,4(15)-Copadiene	CA2		MPI
5	(1alpha,6alpha,7alphaH)-2,4(15)-Copadiene	PPARD		PHOSPHO1
5	(1alpha,6alpha,7alphaH)-2,4(15)-Copadiene	ADK		ADRA1A
5	(1alpha,6alpha,7alphaH)-2,4(15)-Copadiene	CDK2		HTR2A
5	(1alpha,6alpha,7alphaH)-2,4(15)-Copadiene	TTR		HTR3A
5	(1alpha,6alpha,7alphaH)-2,4(15)-Copadiene	TRAPPC3		SLC18A2
5	(1alpha,6alpha,7alphaH)-2,4(15)-Copadiene	MMP13		CACNA2D1
5	(1alpha,6alpha,7alphaH)-2,4(15)-Copadiene	MAOB		HTR1D
5	(1alpha,6alpha,7alphaH)-2,4(15)-Copadiene	MET		ADRB2
5	(1alpha,6alpha,7alphaH)-2,4(15)-Copadiene	ITK		CALM1
5	(1alpha,6alpha,7alphaH)-2,4(15)-Copadiene	AKR1C3		TYR
5	(1alpha,6alpha,7alphaH)-2,4(15)-Copadiene	CTNNA1		MMP9
5	(1alpha,6alpha,7alphaH)-2,4(15)-Copadiene	PGF		MMP1
5	(1alpha,6alpha,7alphaH)-2,4(15)-Copadiene	ADH5		NEK1
6	N-Phenyl-1-naphthylamine	SLC6A2		FTO
6	N-Phenyl-1-naphthylamine	PTGS1		BRAF
6	N-Phenyl-1-naphthylamine	PTGS2		CETP
6	N-Phenyl-1-naphthylamine	HTR2B		CXCR1
6	N-Phenyl-1-naphthylamine	FADS1		HTR1A
6	N-Phenyl-1-naphthylamine	BCHE		CLK1
6	N-Phenyl-1-naphthylamine	MAOA		DYRK1B
6	N-Phenyl-1-naphthylamine	HTR2C		TNKS2
6	N-Phenyl-1-naphthylamine	CYP1A2		TNKS
6	N-Phenyl-1-naphthylamine	KIF11		HDAC6
6	N-Phenyl-1-naphthylamine	MAPK1		HDAC1
6	N-Phenyl-1-naphthylamine	NR3C2		HDAC5
6	N-Phenyl-1-naphthylamine	AR		HDAC7
6	N-Phenyl-1-naphthylamine	MAPK14		CDK1
6	N-Phenyl-1-naphthylamine	MAPK8		GSTA1
6	N-Phenyl-1-naphthylamine	SRC		HDAC4
6	N-Phenyl-1-naphthylamine	GC		UPP1
6	N-Phenyl-1-naphthylamine	CDK2		RAF1
6	N-Phenyl-1-naphthylamine	BACE1		DNM1
6	N-Phenyl-1-naphthylamine	ESR1		PHLPP2
6	N-Phenyl-1-naphthylamine	CA2		QDPR
6	N-Phenyl-1-naphthylamine	MAOB		PLK4
6	N-Phenyl-1-naphthylamine	PDE4B		HDAC9
6	N-Phenyl-1-naphthylamine	ADAM17		PRKD1
6	N-Phenyl-1-naphthylamine	RORA		CBFB
6	N-Phenyl-1-naphthylamine	PDPK1		HDAC2
6	N-Phenyl-1-naphthylamine	DUSP6		PLA2G2A
7	kaempferol-7-O-hexoside	TNF		MSR1
7	kaempferol-7-O-hexoside	AKR1B1		CHRNA3
7	kaempferol-7-O-hexoside	IL2		TOP1
7	kaempferol-7-O-hexoside	ADORA1		NOS1
7	kaempferol-7-O-hexoside	CA7		GPR84
7	kaempferol-7-O-hexoside	CA12		PRKCZ
7	kaempferol-7-O-hexoside	XDH		PDGFRA
7	kaempferol-7-O-hexoside	RPS6KA3		BACE2
7	kaempferol-7-O-hexoside	CA2		KIT
7	kaempferol-7-O-hexoside	CA4		CHRNB4
7	kaempferol-7-O-hexoside	CD38		YARS1
7	kaempferol-7-O-hexoside	PDE5A		HDAC8
7	kaempferol-7-O-hexoside	NQO2		MCL1
7	kaempferol-7-O-hexoside	NOX4		EWS-Fli1
7	kaempferol-7-O-hexoside	ADRA2C		TDP2
7	kaempferol-7-O-hexoside	ALDH2		MAP2K1
7	kaempferol-7-O-hexoside	ACHE		CA5B
7	kaempferol-7-O-hexoside	ALOX5		CA5A
7	kaempferol-7-O-hexoside	PTGS2		LYPLA1
7	kaempferol-7-O-hexoside	EGFR		LYPLA2
7	kaempferol-7-O-hexoside	NMUR2		ACPP
7	kaempferol-7-O-hexoside	ADRA2A		TOP2A
7	kaempferol-7-O-hexoside	CA1		CCNE2
7	kaempferol-7-O-hexoside	SLC29A1		ABCC9
7	kaempferol-7-O-hexoside	NUDT9		CASP8
7	kaempferol-7-O-hexoside	MTAP		CASP1
7	kaempferol-7-O-hexoside	AMY1A		PKM
7	kaempferol-7-O-hexoside	AMY1B		BRS3
7	kaempferol-7-O-hexoside	AMY1C		EIF2AK3
7	kaempferol-7-O-hexoside	RTN4R		PLEC
7	kaempferol-7-O-hexoside	PDE4B		MMP7
7	kaempferol-7-O-hexoside	BCHE		CREBBP
7	kaempferol-7-O-hexoside	TGFBR2		AOC3
7	kaempferol-7-O-hexoside	PIM1		GRK2
7	kaempferol-7-O-hexoside	DDX6		BDKRB1
7	kaempferol-7-O-hexoside	CFB		NTRK1
7	kaempferol-7-O-hexoside	CTSD		XIAP
7	kaempferol-7-O-hexoside	F2		CAPN1
7	kaempferol-7-O-hexoside	TREM1		MAP3K5
7	kaempferol-7-O-hexoside	GSTP1		CDK9
7	kaempferol-7-O-hexoside	HSP90AA1		CCNE1
7	kaempferol-7-O-hexoside	PPIA		LCN2
7	kaempferol-7-O-hexoside	PNP		WAS
7	kaempferol-7-O-hexoside	FAP		SULT2B1
7	kaempferol-7-O-hexoside	ESR1		CA6
7	kaempferol-7-O-hexoside	PGR		CYP1B1
7	kaempferol-7-O-hexoside	BACE1		NFE2L2
7	kaempferol-7-O-hexoside	MAPK10		AHR
7	kaempferol-7-O-hexoside	BMP7		KDM4C
7	kaempferol-7-O-hexoside	HSPA8		CA3
7	kaempferol-7-O-hexoside	ICAM2		CA13
7	kaempferol-7-O-hexoside	FCAR		TLR4
7	kaempferol-7-O-hexoside	CDK2		CAMKK2
7	kaempferol-7-O-hexoside	CCNA2		IGFBP3
7	kaempferol-7-O-hexoside	TTR		MME
7	kaempferol-7-O-hexoside	MMP3		ERN1
7	kaempferol-7-O-hexoside	NPR3		GRK6
7	kaempferol-7-O-hexoside	PYGL		CYP1A1
7	kaempferol-7-O-hexoside	ANG		OGA
7	kaempferol-7-O-hexoside	CTSV		ECE1
7	kaempferol-7-O-hexoside	CSNK1G2		ADA
7	kaempferol-7-O-hexoside	ESR2		ACLY
7	kaempferol-7-O-hexoside	PDPK1		DAO
7	kaempferol-7-O-hexoside	CDK5R1		RELA
7	kaempferol-7-O-hexoside	MAPK8		PRKCE
7	kaempferol-7-O-hexoside	GALK1		TLR9
7	kaempferol-7-O-hexoside	HK1		EP300
7	kaempferol-7-O-hexoside	CDK6		KDM4A
7	kaempferol-7-O-hexoside	CHEK1		KDM4D
7	kaempferol-7-O-hexoside	MAOB		SNRPA
7	kaempferol-7-O-hexoside	BCAT2		VDR
7	kaempferol-7-O-hexoside	AR		OPRL1
7	kaempferol-7-O-hexoside	AHCY		PDE9A
7	kaempferol-7-O-hexoside	PDE3B		ICMT
7	kaempferol-7-O-hexoside	SRC		CCNB3
7	kaempferol-7-O-hexoside	IMPA1		PDE1C
7	kaempferol-7-O-hexoside	LGALS7		TK1
7	kaempferol-7-O-hexoside	LGALS7B		KCNA5
7	kaempferol-7-O-hexoside	SHBG		PRKCD
7	kaempferol-7-O-hexoside	DHFR		FPR1
7	kaempferol-7-O-hexoside	ESRRG		FPR2
7	kaempferol-7-O-hexoside	TYMP		LIPA
7	kaempferol-7-O-hexoside	AZGP1		IRAK4
7	kaempferol-7-O-hexoside	PPARG		CCR1
7	kaempferol-7-O-hexoside	HSD17B1		LIPE
7	kaempferol-7-O-hexoside	IGLV2-8		TACR2
7	kaempferol-7-O-hexoside	C1R		AMPD3
7	kaempferol-7-O-hexoside	NR1H2		RASGRP1
7	kaempferol-7-O-hexoside	BAG1		SF3B3
7	kaempferol-7-O-hexoside	MMP8		P2RX3
7	kaempferol-7-O-hexoside	PDE4D		PIM3
7	kaempferol-7-O-hexoside	CHIT1		GRIN2B
7	kaempferol-7-O-hexoside	CTSB		SSTR3
7	kaempferol-7-O-hexoside	GSR		NAAA
7	kaempferol-7-O-hexoside	PAH		CHEK2
7	kaempferol-7-O-hexoside	TNNC1		PSMB5
7	kaempferol-7-O-hexoside	NCS1		CCNB1
7	kaempferol-7-O-hexoside	AMD1		CCNB2
7	kaempferol-7-O-hexoside	LTA4H		CHRNA4
7	kaempferol-7-O-hexoside	PLK1		FYN
7	kaempferol-7-O-hexoside	SORD		HRH3
7	kaempferol-7-O-hexoside	CRAT		CHRM5
7	kaempferol-7-O-hexoside	PLA2G10		CHRM4
7	kaempferol-7-O-hexoside	AKR1C3		CHRM3
7	kaempferol-7-O-hexoside	BST1		SLC5A7
7	kaempferol-7-O-hexoside	CASP7		PLA2G1B
7	kaempferol-7-O-hexoside	CTSK		CYP2D6
7	kaempferol-7-O-hexoside	AMY2A		HRH1
7	kaempferol-7-O-hexoside	PNPO		PABPC1
7	kaempferol-7-O-hexoside	KDR		HRH2
7	kaempferol-7-O-hexoside	MIF		ADRA1B
7	kaempferol-7-O-hexoside	ISG20		OPRK1
7	kaempferol-7-O-hexoside	DAPK1		PRCP
7	kaempferol-7-O-hexoside	PRKACA		CHRNB2
7	kaempferol-7-O-hexoside	NR3C2		CHRNA2
7	kaempferol-7-O-hexoside	CDA		HPN
7	kaempferol-7-O-hexoside	ADAM17		FGFR2
7	kaempferol-7-O-hexoside	GLO1		ARF1
7	kaempferol-7-O-hexoside	LDHB		MMP12
7	kaempferol-7-O-hexoside	EPHB4		CBR1
7	kaempferol-7-O-hexoside	GSK3B		PADI4
7	kaempferol-7-O-hexoside	MMP13		CTRC
7	kaempferol-7-O-hexoside	SOD2		CYP2C19
7	kaempferol-7-O-hexoside	CFD		EPAS1
7	kaempferol-7-O-hexoside	IGF1R		AVPR2
7	kaempferol-7-O-hexoside	F10		PER2
7	kaempferol-7-O-hexoside	LYZ		VHL
7	kaempferol-7-O-hexoside	MAPK14		DUT
7	kaempferol-7-O-hexoside	RAC2		YES1
7	kaempferol-7-O-hexoside	TNK2		AURKB
7	kaempferol-7-O-hexoside	GPI		KCNE1
7	kaempferol-7-O-hexoside	TPI1		C5AR1
7	kaempferol-7-O-hexoside	HCK		IL6ST
7	kaempferol-7-O-hexoside	DCK		GYS1
7	kaempferol-7-O-hexoside	NMNAT3		CALCRL
8	Reichsteins substance S	SERPINA6		NCOR2
8	Reichsteins substance S	SHBG		CCNC
8	Reichsteins substance S	NR3C1		CDK8
8	Reichsteins substance S	CYP19A1		KCNQ1
8	Reichsteins substance S	AR		HDAC3
8	Reichsteins substance S	SLC6A3		SYK
8	Reichsteins substance S	PGR		NR1H4
8	Reichsteins substance S	ADORA3		BDKRB2
8	Reichsteins substance S	NPC1L1		RGS4
8	Reichsteins substance S	CYP17A1		RGS8
8	Reichsteins substance S	ALOX5		PDE1B
8	Reichsteins substance S	NR3C2		CSF1R
8	Reichsteins substance S	CDC25A		IKBKB
8	Reichsteins substance S	SIGMAR1		PTK2B
8	Reichsteins substance S	PTGES		F13A1
8	Reichsteins substance S	PRKCH		ATR
8	Reichsteins substance S	HSD11B2		GCK
8	Reichsteins substance S	HSD11B1		KCNN3
8	Reichsteins substance S	PTPN11		SELE
8	Reichsteins substance S	AKR1B10		ADAMTS5
8	Reichsteins substance S	PTPN1		TRAP1
8	Reichsteins substance S	MAPK3		GRM4
8	Reichsteins substance S	PTPN2		CSNK1G1
8	Reichsteins substance S	RORA		RPS6KA1
8	Reichsteins substance S	NOS2		CSNK1A1
8	Reichsteins substance S	BACE1		PGK1
8	Reichsteins substance S	BCHE		ROCK1
8	Reichsteins substance S	FABP1		ACVRL1
8	Reichsteins substance S	ESR2		PARP2
8	Reichsteins substance S	FNTA		PTGDR2
8	Reichsteins substance S	SLC6A4		POLA1
8	Reichsteins substance S	CES1		SLC22A6
8	Reichsteins substance S	ESR1		RXRB
8	Reichsteins substance S	IL6		AGTR1
8	Reichsteins substance S	ADAM17		PTGDR
8	Reichsteins substance S	GLUL		TBXA2R
8	Reichsteins substance S	GPBAR1		OXER1
8	Reichsteins substance S	HMGCR		AKR1C4
8	Reichsteins substance S	NR1I2		PDE4C
8	Reichsteins substance S	NR1I3		PIN1
8	Reichsteins substance S	HLCS		FFAR1
8	Reichsteins substance S	SRD5A2		DAGLA
8	Reichsteins substance S	SRD5A1		ITGB1
8	Reichsteins substance S	FDFT1		ABAT
8	Reichsteins substance S	POLB		AGTR2
8	Reichsteins substance S	CES2		CTSA
8	Reichsteins substance S	CSNK1D		AKR1A1
8	Reichsteins substance S	CSNK1E		PLA2G4A
8	Reichsteins substance S	CD81		CTSG
8	Reichsteins substance S	G6PD		EDNRA
8	Reichsteins substance S	RBP4		KEAP1
8	Reichsteins substance S	MPO		PTGIR
8	Reichsteins substance S	PARP1		ITGA4
8	Reichsteins substance S	CHRM1		DAGLB
8	Reichsteins substance S	SLC6A2		ENPP2
8	Reichsteins substance S	DRD2		TP53
8	Reichsteins substance S	DRD3		CCR9
8	Reichsteins substance S	ACHE		BMP1
8	Reichsteins substance S	CDC25B		MMP16
8	Reichsteins substance S	NR1H3		ACE2
8	Reichsteins substance S	AKR1C2		KDM5B
8	Reichsteins substance S	AKR1C1		KDM2B
8	Reichsteins substance S	PDE7A		ITGA2
8	Reichsteins substance S	PTPN6		PDE3A
8	Reichsteins substance S	MAOA		PIP4K2C
8	Reichsteins substance S	AKR1C3		TRPV1
8	Reichsteins substance S	PREP		PGGT1B
8	Reichsteins substance S	CNR1		CHRNB1
8	Reichsteins substance S	CHEK1		ERBB4
8	Reichsteins substance S	PYGL		BAZ2B
8	Reichsteins substance S	HSD17B3		BAZ2A
8	Reichsteins substance S	PDE2A		PRKCQ
8	Reichsteins substance S	PDE10A		NPBWR1
8	Reichsteins substance S	PRKACA		TNFRSF1A
8	Reichsteins substance S	RPS6KB1		CECR2
8	Reichsteins substance S	FAAH		GPR55
8	Reichsteins substance S	CA12		NAMPT
8	Reichsteins substance S	TKT		PLA2G2E
8	Reichsteins substance S	P2RX7		PLA2G2D
8	Reichsteins substance S	AURKA		HCRTR2
8	Reichsteins substance S	MKNK1		FKBP5
8	Reichsteins substance S	ITGAL		MYLK
8	Reichsteins substance S	JAK1		BRPF1
8	Reichsteins substance S	PTGS2		P2RY12
8	Reichsteins substance S	CYP51A1		CHRND
8	Reichsteins substance S	GABRB3		CHRNG
8	Reichsteins substance S	GABRA2		CHRNA1
8	Reichsteins substance S	MAPK11		SAE1
8	Reichsteins substance S	MAP4K4		TRPV3
8	Reichsteins substance S	CCR5		FABP3
8	Reichsteins substance S	CDC7		FABP5
8	Reichsteins substance S	LTB4R		UGT2B7
8	Reichsteins substance S	TERT		OPRM1
8	Reichsteins substance S	KDR		MAP3K14
8	Reichsteins substance S	CDK2		SCD
8	Reichsteins substance S	IDO1		OPRD1
8	Reichsteins substance S	PRKCG		CDC25C
8	Reichsteins substance S	PRKCB		STK3
8	Reichsteins substance S	FNTB		UBA2
8	Reichsteins substance S	GABRA3		SLC16A1
8	Reichsteins substance S	GABRG2		NAT1
8	Reichsteins substance S	GABRA1		ILK
8	Reichsteins substance S	GABRA5		FLT4
8	Reichsteins substance S	MAPKAPK2		AURKC
8	Reichsteins substance S	HSP90AA1		GUSB
8	Reichsteins substance S	GSTP1		ELANE
8	Reichsteins substance S	CA2		ST6GAL1
8	Reichsteins substance S	TTR		TMIGD3
8	Reichsteins substance S	PIM1		RPS6KB2
8	Reichsteins substance S	PPIA		ALOX15B
8	Reichsteins substance S	BMP2		FHIT
8	Reichsteins substance S	HCK		REG1A
8	Reichsteins substance S	FKBP1A		RHOA
8	Reichsteins substance S	CASP7		RNASE3
8	Reichsteins substance S	CASP3
8	Reichsteins substance S	AKR1B1
8	Reichsteins substance S	HSD17B1
8	Reichsteins substance S	STS
8	Reichsteins substance S	ALB
8	Reichsteins substance S	CCNA2
8	Reichsteins substance S	HSD17B11
8	Reichsteins substance S	NR1H2
8	Reichsteins substance S	SORD
8	Reichsteins substance S	EPHB4
8	Reichsteins substance S	MAPK8
8	Reichsteins substance S	MTAP
8	Reichsteins substance S	ANXA5
8	Reichsteins substance S	DHODH
8	Reichsteins substance S	SULT2A1
8	Reichsteins substance S	GC
8	Reichsteins substance S	ESRRG
8	Reichsteins substance S	RXRA
8	Reichsteins substance S	ADH1B
8	Reichsteins substance S	CFD
8	Reichsteins substance S	EGFR
8	Reichsteins substance S	CTSB
8	Reichsteins substance S	GSR
8	Reichsteins substance S	TYMS
8	Reichsteins substance S	SRC
8	Reichsteins substance S	TREM1
8	Reichsteins substance S	DHFR
8	Reichsteins substance S	NOS3
8	Reichsteins substance S	SOD2
8	Reichsteins substance S	PPP5C
8	Reichsteins substance S	TGFBR1
8	Reichsteins substance S	APOA2
8	Reichsteins substance S	KIF11
8	Reichsteins substance S	EPHX2
8	Reichsteins substance S	PLA2G10
8	Reichsteins substance S	PDE4B
8	Reichsteins substance S	MMP13
8	Reichsteins substance S	MAPK14
8	Reichsteins substance S	ANG
8	Reichsteins substance S	HADH
8	Reichsteins substance S	PPARG
8	Reichsteins substance S	PDE5A
8	Reichsteins substance S	TTPA
8	Reichsteins substance S	MMP8
8	Reichsteins substance S	BCAT2
8	Reichsteins substance S	ADH1C
8	Reichsteins substance S	PDE4D
8	Reichsteins substance S	MET
8	Reichsteins substance S	PDPK1
8	Reichsteins substance S	MMP3
9	2',6'-dihydroxy-4'-methoxydihydrochalcone	ESR1
9	2',6'-dihydroxy-4'-methoxydihydrochalcone	ESR2
9	2',6'-dihydroxy-4'-methoxydihydrochalcone	TUBB1
9	2',6'-dihydroxy-4'-methoxydihydrochalcone	ACHE
9	2',6'-dihydroxy-4'-methoxydihydrochalcone	MAOA
9	2',6'-dihydroxy-4'-methoxydihydrochalcone	PLA2G7
9	2',6'-dihydroxy-4'-methoxydihydrochalcone	CCND3
9	2',6'-dihydroxy-4'-methoxydihydrochalcone	HSP90AA1
9	2',6'-dihydroxy-4'-methoxydihydrochalcone	FLT3
9	2',6'-dihydroxy-4'-methoxydihydrochalcone	CDK2
9	2',6'-dihydroxy-4'-methoxydihydrochalcone	ALPL
9	2',6'-dihydroxy-4'-methoxydihydrochalcone	MAOB
9	2',6'-dihydroxy-4'-methoxydihydrochalcone	KDM1A
9	2',6'-dihydroxy-4'-methoxydihydrochalcone	SHBG
9	2',6'-dihydroxy-4'-methoxydihydrochalcone	RET
9	2',6'-dihydroxy-4'-methoxydihydrochalcone	ALOX5
9	2',6'-dihydroxy-4'-methoxydihydrochalcone	ABL1
9	2',6'-dihydroxy-4'-methoxydihydrochalcone	MTOR
9	2',6'-dihydroxy-4'-methoxydihydrochalcone	PIK3CD
9	2',6'-dihydroxy-4'-methoxydihydrochalcone	PRKDC
9	2',6'-dihydroxy-4'-methoxydihydrochalcone	PIK3CB
9	2',6'-dihydroxy-4'-methoxydihydrochalcone	HCK
9	2',6'-dihydroxy-4'-methoxydihydrochalcone	PIK3CG
9	2',6'-dihydroxy-4'-methoxydihydrochalcone	PI4KB
9	2',6'-dihydroxy-4'-methoxydihydrochalcone	PIK3CA
9	2',6'-dihydroxy-4'-methoxydihydrochalcone	EPHB4
9	2',6'-dihydroxy-4'-methoxydihydrochalcone	CXCR2
9	2',6'-dihydroxy-4'-methoxydihydrochalcone	EIF2AK2
9	2',6'-dihydroxy-4'-methoxydihydrochalcone	PTGS2
9	2',6'-dihydroxy-4'-methoxydihydrochalcone	FAP
9	2',6'-dihydroxy-4'-methoxydihydrochalcone	JAK3
9	2',6'-dihydroxy-4'-methoxydihydrochalcone	PITRM1
9	2',6'-dihydroxy-4'-methoxydihydrochalcone	EBP
9	2',6'-dihydroxy-4'-methoxydihydrochalcone	HSP90AB1
9	2',6'-dihydroxy-4'-methoxydihydrochalcone	SIGMAR1
9	2',6'-dihydroxy-4'-methoxydihydrochalcone	PLA2G5
9	2',6'-dihydroxy-4'-methoxydihydrochalcone	CYP1A2
9	2',6'-dihydroxy-4'-methoxydihydrochalcone	PDE4B
9	2',6'-dihydroxy-4'-methoxydihydrochalcone	TERT
9	2',6'-dihydroxy-4'-methoxydihydrochalcone	ADORA1
9	2',6'-dihydroxy-4'-methoxydihydrochalcone	ABCG2
9	2',6'-dihydroxy-4'-methoxydihydrochalcone	PDE2A
9	2',6'-dihydroxy-4'-methoxydihydrochalcone	GCGR
9	2',6'-dihydroxy-4'-methoxydihydrochalcone	PDE4A
9	2',6'-dihydroxy-4'-methoxydihydrochalcone	LIPG
9	2',6'-dihydroxy-4'-methoxydihydrochalcone	TTR
9	2',6'-dihydroxy-4'-methoxydihydrochalcone	ERBB2
9	2',6'-dihydroxy-4'-methoxydihydrochalcone	ANPEP
9	2',6'-dihydroxy-4'-methoxydihydrochalcone	GSK3A
9	2',6'-dihydroxy-4'-methoxydihydrochalcone	PDE5A
9	2',6'-dihydroxy-4'-methoxydihydrochalcone	ALPG
9	2',6'-dihydroxy-4'-methoxydihydrochalcone	STAT3
9	2',6'-dihydroxy-4'-methoxydihydrochalcone	PLAA
9	2',6'-dihydroxy-4'-methoxydihydrochalcone	MIF
9	2',6'-dihydroxy-4'-methoxydihydrochalcone	LNPEP
9	2',6'-dihydroxy-4'-methoxydihydrochalcone	HSD17B2
9	2',6'-dihydroxy-4'-methoxydihydrochalcone	PLK1
9	2',6'-dihydroxy-4'-methoxydihydrochalcone	PREP
9	2',6'-dihydroxy-4'-methoxydihydrochalcone	GRM2
9	2',6'-dihydroxy-4'-methoxydihydrochalcone	PIM2
9	2',6'-dihydroxy-4'-methoxydihydrochalcone	TRPM8
9	2',6'-dihydroxy-4'-methoxydihydrochalcone	CYP11B1
9	2',6'-dihydroxy-4'-methoxydihydrochalcone	ADORA2B
9	2',6'-dihydroxy-4'-methoxydihydrochalcone	CYP11B2
9	2',6'-dihydroxy-4'-methoxydihydrochalcone	ADAM17
9	2',6'-dihydroxy-4'-methoxydihydrochalcone	CDK5R1
9	2',6'-dihydroxy-4'-methoxydihydrochalcone	MAPK8
9	2',6'-dihydroxy-4'-methoxydihydrochalcone	DYRK1A
9	2',6'-dihydroxy-4'-methoxydihydrochalcone	ADORA2A
9	2',6'-dihydroxy-4'-methoxydihydrochalcone	MAPK10
9	2',6'-dihydroxy-4'-methoxydihydrochalcone	MMP2
9	2',6'-dihydroxy-4'-methoxydihydrochalcone	MAPK9
9	2',6'-dihydroxy-4'-methoxydihydrochalcone	DUSP3
9	2',6'-dihydroxy-4'-methoxydihydrochalcone	SLC9A1
9	2',6'-dihydroxy-4'-methoxydihydrochalcone	KCNMA1
9	2',6'-dihydroxy-4'-methoxydihydrochalcone	HSD17B3
9	2',6'-dihydroxy-4'-methoxydihydrochalcone	VCP
9	2',6'-dihydroxy-4'-methoxydihydrochalcone	DBF4
9	2',6'-dihydroxy-4'-methoxydihydrochalcone	FAAH
9	2',6'-dihydroxy-4'-methoxydihydrochalcone	TUBB3
9	2',6'-dihydroxy-4'-methoxydihydrochalcone	CDK2
9	2',6'-dihydroxy-4'-methoxydihydrochalcone	HCRTR1
9	2',6'-dihydroxy-4'-methoxydihydrochalcone	FLT1
9	2',6'-dihydroxy-4'-methoxydihydrochalcone	PDGFRB
9	2',6'-dihydroxy-4'-methoxydihydrochalcone	PLAU
9	2',6'-dihydroxy-4'-methoxydihydrochalcone	CASP3
9	2',6'-dihydroxy-4'-methoxydihydrochalcone	KDM5A
9	2',6'-dihydroxy-4'-methoxydihydrochalcone	CASP7
9	2',6'-dihydroxy-4'-methoxydihydrochalcone	MMP14
9	2',6'-dihydroxy-4'-methoxydihydrochalcone	PPIA
9	2',6'-dihydroxy-4'-methoxydihydrochalcone	FNTA
9	2',6'-dihydroxy-4'-methoxydihydrochalcone	GABRB3
9	2',6'-dihydroxy-4'-methoxydihydrochalcone	GABRB3
9	2',6'-dihydroxy-4'-methoxydihydrochalcone	GABRB3
9	2',6'-dihydroxy-4'-methoxydihydrochalcone	GABRA2
9	2',6'-dihydroxy-4'-methoxydihydrochalcone	ASF1A
9	2',6'-dihydroxy-4'-methoxydihydrochalcone	CMA1
9	2',6'-dihydroxy-4'-methoxydihydrochalcone	ERCC5
9	2',6'-dihydroxy-4'-methoxydihydrochalcone	FEN1
9	2',6'-dihydroxy-4'-methoxydihydrochalcone	RPS6KA2
9	2',6'-dihydroxy-4'-methoxydihydrochalcone	CDK5
9	2',6'-dihydroxy-4'-methoxydihydrochalcone	CCND2
9	2',6'-dihydroxy-4'-methoxydihydrochalcone	CCND1
9	2',6'-dihydroxy-4'-methoxydihydrochalcone	CDK4
9	2',6'-dihydroxy-4'-methoxydihydrochalcone	CCNA2
9	2',6'-dihydroxy-4'-methoxydihydrochalcone	CCNA1
9	2',6'-dihydroxy-4'-methoxydihydrochalcone	CDC7
9	2',6'-dihydroxy-4'-methoxydihydrochalcone	GABRG2
9	2',6'-dihydroxy-4'-methoxydihydrochalcone	GABRA1
9	2',6'-dihydroxy-4'-methoxydihydrochalcone	GABRA5
9	2',6'-dihydroxy-4'-methoxydihydrochalcone	FNTB
9	2',6'-dihydroxy-4'-methoxydihydrochalcone	GABRA3
9	2',6'-dihydroxy-4'-methoxydihydrochalcone	GABRB3
9	2',6'-dihydroxy-4'-methoxydihydrochalcone	MMP3
9	2',6'-dihydroxy-4'-methoxydihydrochalcone	MAPK10
9	2',6'-dihydroxy-4'-methoxydihydrochalcone	ESR1
9	2',6'-dihydroxy-4'-methoxydihydrochalcone	F2
9	2',6'-dihydroxy-4'-methoxydihydrochalcone	MAPK14
9	2',6'-dihydroxy-4'-methoxydihydrochalcone	PDE5A
9	2',6'-dihydroxy-4'-methoxydihydrochalcone	CES1
9	2',6'-dihydroxy-4'-methoxydihydrochalcone	GSTP1
9	2',6'-dihydroxy-4'-methoxydihydrochalcone	MAPK8
9	2',6'-dihydroxy-4'-methoxydihydrochalcone	HSP90AA1
9	2',6'-dihydroxy-4'-methoxydihydrochalcone	PPIA
9	2',6'-dihydroxy-4'-methoxydihydrochalcone	CFB
9	2',6'-dihydroxy-4'-methoxydihydrochalcone	BCHE
9	2',6'-dihydroxy-4'-methoxydihydrochalcone	BACE1
9	2',6'-dihydroxy-4'-methoxydihydrochalcone	NR1H2
9	2',6'-dihydroxy-4'-methoxydihydrochalcone	CDK5R1
9	2',6'-dihydroxy-4'-methoxydihydrochalcone	CA2
9	2',6'-dihydroxy-4'-methoxydihydrochalcone	SPARC
9	2',6'-dihydroxy-4'-methoxydihydrochalcone	PIM1
9	2',6'-dihydroxy-4'-methoxydihydrochalcone	MTAP
9	2',6'-dihydroxy-4'-methoxydihydrochalcone	SELP
9	2',6'-dihydroxy-4'-methoxydihydrochalcone	AURKA
9	2',6'-dihydroxy-4'-methoxydihydrochalcone	CHEK1
9	2',6'-dihydroxy-4'-methoxydihydrochalcone	CDK2
9	2',6'-dihydroxy-4'-methoxydihydrochalcone	AKR1B1
9	2',6'-dihydroxy-4'-methoxydihydrochalcone	LTA4H
9	2',6'-dihydroxy-4'-methoxydihydrochalcone	MAOB
9	2',6'-dihydroxy-4'-methoxydihydrochalcone	DAPK1
9	2',6'-dihydroxy-4'-methoxydihydrochalcone	GSK3B
9	2',6'-dihydroxy-4'-methoxydihydrochalcone	EGFR
9	2',6'-dihydroxy-4'-methoxydihydrochalcone	BCAT2
9	2',6'-dihydroxy-4'-methoxydihydrochalcone	Esr2
9	2',6'-dihydroxy-4'-methoxydihydrochalcone	AMY1A
9	2',6'-dihydroxy-4'-methoxydihydrochalcone	AMY1B
9	2',6'-dihydroxy-4'-methoxydihydrochalcone	AMY1C
9	2',6'-dihydroxy-4'-methoxydihydrochalcone	MMP8
9	2',6'-dihydroxy-4'-methoxydihydrochalcone	ANG
9	2',6'-dihydroxy-4'-methoxydihydrochalcone	PTPN1
9	2',6'-dihydroxy-4'-methoxydihydrochalcone	FGFR1
9	2',6'-dihydroxy-4'-methoxydihydrochalcone	PLAU
9	2',6'-dihydroxy-4'-methoxydihydrochalcone	PGR
9	2',6'-dihydroxy-4'-methoxydihydrochalcone	PPARG
9	2',6'-dihydroxy-4'-methoxydihydrochalcone	MIF
9	2',6'-dihydroxy-4'-methoxydihydrochalcone	FNTA
9	2',6'-dihydroxy-4'-methoxydihydrochalcone	PPARD
9	2',6'-dihydroxy-4'-methoxydihydrochalcone	TTR
9	2',6'-dihydroxy-4'-methoxydihydrochalcone	PDPK1
9	2',6'-dihydroxy-4'-methoxydihydrochalcone	HSPA8
9	2',6'-dihydroxy-4'-methoxydihydrochalcone	CCNA2
9	2',6'-dihydroxy-4'-methoxydihydrochalcone	MTHFD1
9	2',6'-dihydroxy-4'-methoxydihydrochalcone	QPCT
9	2',6'-dihydroxy-4'-methoxydihydrochalcone	AR
9	2',6'-dihydroxy-4'-methoxydihydrochalcone	CFD
9	2',6'-dihydroxy-4'-methoxydihydrochalcone	PYGL
9	2',6'-dihydroxy-4'-methoxydihydrochalcone	CRAT
9	2',6'-dihydroxy-4'-methoxydihydrochalcone	C1R
9	2',6'-dihydroxy-4'-methoxydihydrochalcone	PNP
9	2',6'-dihydroxy-4'-methoxydihydrochalcone	KDR
9	2',6'-dihydroxy-4'-methoxydihydrochalcone	CDK6
9	2',6'-dihydroxy-4'-methoxydihydrochalcone	SRC
9	2',6'-dihydroxy-4'-methoxydihydrochalcone	PDE4D
9	2',6'-dihydroxy-4'-methoxydihydrochalcone	PCK1
9	2',6'-dihydroxy-4'-methoxydihydrochalcone	LGALS7
9	2',6'-dihydroxy-4'-methoxydihydrochalcone	LGALS7B
9	2',6'-dihydroxy-4'-methoxydihydrochalcone	MMP13
9	2',6'-dihydroxy-4'-methoxydihydrochalcone	DPP4
9	2',6'-dihydroxy-4'-methoxydihydrochalcone	NOS3
9	2',6'-dihydroxy-4'-methoxydihydrochalcone	PDE4B
10	5-Methoxy-1,7-diphenyl-3-heptanone	SLC6A3
10	5-Methoxy-1,7-diphenyl-3-heptanone	SLC6A4
10	5-Methoxy-1,7-diphenyl-3-heptanone	HSD11B1
10	5-Methoxy-1,7-diphenyl-3-heptanone	CDC25A
10	5-Methoxy-1,7-diphenyl-3-heptanone	CPA3
10	5-Methoxy-1,7-diphenyl-3-heptanone	HMGCR
10	5-Methoxy-1,7-diphenyl-3-heptanone	F2
10	5-Methoxy-1,7-diphenyl-3-heptanone	PTGFR
10	5-Methoxy-1,7-diphenyl-3-heptanone	PTGER1
10	5-Methoxy-1,7-diphenyl-3-heptanone	PTGER2
10	5-Methoxy-1,7-diphenyl-3-heptanone	PRSS1
10	5-Methoxy-1,7-diphenyl-3-heptanone	HSD17B3
10	5-Methoxy-1,7-diphenyl-3-heptanone	PPARD
10	5-Methoxy-1,7-diphenyl-3-heptanone	PTGER3
10	5-Methoxy-1,7-diphenyl-3-heptanone	CNR1
10	5-Methoxy-1,7-diphenyl-3-heptanone	CNR2
10	5-Methoxy-1,7-diphenyl-3-heptanone	DRD4
10	5-Methoxy-1,7-diphenyl-3-heptanone	CPA1
10	5-Methoxy-1,7-diphenyl-3-heptanone	CPB2
10	5-Methoxy-1,7-diphenyl-3-heptanone	P2RX7
10	5-Methoxy-1,7-diphenyl-3-heptanone	PARP1
10	5-Methoxy-1,7-diphenyl-3-heptanone	PDE5A
10	5-Methoxy-1,7-diphenyl-3-heptanone	PDE10A
10	5-Methoxy-1,7-diphenyl-3-heptanone	PLA2G7
10	5-Methoxy-1,7-diphenyl-3-heptanone	SCN2A
10	5-Methoxy-1,7-diphenyl-3-heptanone	SCN10A
10	5-Methoxy-1,7-diphenyl-3-heptanone	HRH4
10	5-Methoxy-1,7-diphenyl-3-heptanone	PSEN1
10	5-Methoxy-1,7-diphenyl-3-heptanone	GRIA2
10	5-Methoxy-1,7-diphenyl-3-heptanone	KCNA3
10	5-Methoxy-1,7-diphenyl-3-heptanone	CTSS
10	5-Methoxy-1,7-diphenyl-3-heptanone	SMO
10	5-Methoxy-1,7-diphenyl-3-heptanone	UGCG
10	5-Methoxy-1,7-diphenyl-3-heptanone	JAK3
10	5-Methoxy-1,7-diphenyl-3-heptanone	DRD3
10	5-Methoxy-1,7-diphenyl-3-heptanone	KCNH2
10	5-Methoxy-1,7-diphenyl-3-heptanone	PSEN2
10	5-Methoxy-1,7-diphenyl-3-heptanone	TNK2
10	5-Methoxy-1,7-diphenyl-3-heptanone	NPY5R
10	5-Methoxy-1,7-diphenyl-3-heptanone	CYP11B1
10	5-Methoxy-1,7-diphenyl-3-heptanone	CYP11B2
10	5-Methoxy-1,7-diphenyl-3-heptanone	PTPN1
10	5-Methoxy-1,7-diphenyl-3-heptanone	CRHR1
10	5-Methoxy-1,7-diphenyl-3-heptanone	FNTA
10	5-Methoxy-1,7-diphenyl-3-heptanone	SLC6A9
10	5-Methoxy-1,7-diphenyl-3-heptanone	GSK3B
10	5-Methoxy-1,7-diphenyl-3-heptanone	F10
10	5-Methoxy-1,7-diphenyl-3-heptanone	SLC13A5
10	5-Methoxy-1,7-diphenyl-3-heptanone	GABRB3
10	5-Methoxy-1,7-diphenyl-3-heptanone	HTR6
10	5-Methoxy-1,7-diphenyl-3-heptanone	HCRTR1
10	5-Methoxy-1,7-diphenyl-3-heptanone	ADORA2B
10	5-Methoxy-1,7-diphenyl-3-heptanone	BRD4
10	5-Methoxy-1,7-diphenyl-3-heptanone	BRD2
10	5-Methoxy-1,7-diphenyl-3-heptanone	BRD3
10	5-Methoxy-1,7-diphenyl-3-heptanone	MTNR1B
10	5-Methoxy-1,7-diphenyl-3-heptanone	AVPR1A
10	5-Methoxy-1,7-diphenyl-3-heptanone	DRD2
10	5-Methoxy-1,7-diphenyl-3-heptanone	MAP3K8
10	5-Methoxy-1,7-diphenyl-3-heptanone	GPBAR1
10	5-Methoxy-1,7-diphenyl-3-heptanone	PRKDC
10	5-Methoxy-1,7-diphenyl-3-heptanone	GPR119
10	5-Methoxy-1,7-diphenyl-3-heptanone	TSPO
10	5-Methoxy-1,7-diphenyl-3-heptanone	AKR1C3
10	5-Methoxy-1,7-diphenyl-3-heptanone	PTAFR
10	5-Methoxy-1,7-diphenyl-3-heptanone	PIK3CA
10	5-Methoxy-1,7-diphenyl-3-heptanone	CYP19A1
10	5-Methoxy-1,7-diphenyl-3-heptanone	DRD1
10	5-Methoxy-1,7-diphenyl-3-heptanone	MAPK14
10	5-Methoxy-1,7-diphenyl-3-heptanone	PIM2
10	5-Methoxy-1,7-diphenyl-3-heptanone	FASN
10	5-Methoxy-1,7-diphenyl-3-heptanone	DYRK1A
10	5-Methoxy-1,7-diphenyl-3-heptanone	PLK1
10	5-Methoxy-1,7-diphenyl-3-heptanone	PREP
10	5-Methoxy-1,7-diphenyl-3-heptanone	CLK4
10	5-Methoxy-1,7-diphenyl-3-heptanone	FLT3
10	5-Methoxy-1,7-diphenyl-3-heptanone	KCNK3
10	5-Methoxy-1,7-diphenyl-3-heptanone	JAK1
10	5-Methoxy-1,7-diphenyl-3-heptanone	JAK2
10	5-Methoxy-1,7-diphenyl-3-heptanone	CCKBR
10	5-Methoxy-1,7-diphenyl-3-heptanone	CDK2
10	5-Methoxy-1,7-diphenyl-3-heptanone	TYK2
10	5-Methoxy-1,7-diphenyl-3-heptanone	HNF4A
10	5-Methoxy-1,7-diphenyl-3-heptanone	SLC6A2
10	5-Methoxy-1,7-diphenyl-3-heptanone	ADORA1
10	5-Methoxy-1,7-diphenyl-3-heptanone	ADORA2A
10	5-Methoxy-1,7-diphenyl-3-heptanone	TGFBR1
10	5-Methoxy-1,7-diphenyl-3-heptanone	ERBB2
10	5-Methoxy-1,7-diphenyl-3-heptanone	NQO2
10	5-Methoxy-1,7-diphenyl-3-heptanone	MGLL
10	5-Methoxy-1,7-diphenyl-3-heptanone	MCHR1
10	5-Methoxy-1,7-diphenyl-3-heptanone	GABRA2
10	5-Methoxy-1,7-diphenyl-3-heptanone	APP
10	5-Methoxy-1,7-diphenyl-3-heptanone	PTGS2
10	5-Methoxy-1,7-diphenyl-3-heptanone	MDM2
10	5-Methoxy-1,7-diphenyl-3-heptanone	LRRK2
10	5-Methoxy-1,7-diphenyl-3-heptanone	MPI
10	5-Methoxy-1,7-diphenyl-3-heptanone	PHOSPHO1
10	5-Methoxy-1,7-diphenyl-3-heptanone	FNTB
10	5-Methoxy-1,7-diphenyl-3-heptanone	GABRG2
10	5-Methoxy-1,7-diphenyl-3-heptanone	GABRA1
10	5-Methoxy-1,7-diphenyl-3-heptanone	GABRA3
10	5-Methoxy-1,7-diphenyl-3-heptanone	GABRA5
10	5-Methoxy-1,7-diphenyl-3-heptanone	CES1
10	5-Methoxy-1,7-diphenyl-3-heptanone	GSTP1
10	5-Methoxy-1,7-diphenyl-3-heptanone	PPIA
10	5-Methoxy-1,7-diphenyl-3-heptanone	CDK5R1
10	5-Methoxy-1,7-diphenyl-3-heptanone	CHEK1
10	5-Methoxy-1,7-diphenyl-3-heptanone	CA2
10	5-Methoxy-1,7-diphenyl-3-heptanone	TREM1
10	5-Methoxy-1,7-diphenyl-3-heptanone	CCNA2
10	5-Methoxy-1,7-diphenyl-3-heptanone	MAPK10
10	5-Methoxy-1,7-diphenyl-3-heptanone	BCHE
10	5-Methoxy-1,7-diphenyl-3-heptanone	CFB
10	5-Methoxy-1,7-diphenyl-3-heptanone	AR
10	5-Methoxy-1,7-diphenyl-3-heptanone	MAOB
10	5-Methoxy-1,7-diphenyl-3-heptanone	CASP7
10	5-Methoxy-1,7-diphenyl-3-heptanone	MAPK8
10	5-Methoxy-1,7-diphenyl-3-heptanone	MAPKAPK2
10	5-Methoxy-1,7-diphenyl-3-heptanone	CFD
10	5-Methoxy-1,7-diphenyl-3-heptanone	PIM1
10	5-Methoxy-1,7-diphenyl-3-heptanone	EGFR
10	5-Methoxy-1,7-diphenyl-3-heptanone	NOS3
10	5-Methoxy-1,7-diphenyl-3-heptanone	PPARG
10	5-Methoxy-1,7-diphenyl-3-heptanone	KIF11
10	5-Methoxy-1,7-diphenyl-3-heptanone	PRKACA
10	5-Methoxy-1,7-diphenyl-3-heptanone	MIF
10	5-Methoxy-1,7-diphenyl-3-heptanone	AURKA
10	5-Methoxy-1,7-diphenyl-3-heptanone	SULT2A1
10	5-Methoxy-1,7-diphenyl-3-heptanone	SHBG
10	5-Methoxy-1,7-diphenyl-3-heptanone	HSD17B1
10	5-Methoxy-1,7-diphenyl-3-heptanone	ESRRG
10	5-Methoxy-1,7-diphenyl-3-heptanone	RXRA
10	5-Methoxy-1,7-diphenyl-3-heptanone	AKR1B1
10	5-Methoxy-1,7-diphenyl-3-heptanone	PDE4B
10	5-Methoxy-1,7-diphenyl-3-heptanone	ANXA5
10	5-Methoxy-1,7-diphenyl-3-heptanone	GC
10	5-Methoxy-1,7-diphenyl-3-heptanone	PGR
10	5-Methoxy-1,7-diphenyl-3-heptanone	MMP8
10	5-Methoxy-1,7-diphenyl-3-heptanone	MMP13
10	5-Methoxy-1,7-diphenyl-3-heptanone	TTR
10	5-Methoxy-1,7-diphenyl-3-heptanone	MAPK1
10	5-Methoxy-1,7-diphenyl-3-heptanone	DPP4
10	5-Methoxy-1,7-diphenyl-3-heptanone	LCK
10	5-Methoxy-1,7-diphenyl-3-heptanone	RORA
10	5-Methoxy-1,7-diphenyl-3-heptanone	EPHB4
10	5-Methoxy-1,7-diphenyl-3-heptanone	NR3C2
10	5-Methoxy-1,7-diphenyl-3-heptanone	CTSK
10	5-Methoxy-1,7-diphenyl-3-heptanone	TNNC1
10	5-Methoxy-1,7-diphenyl-3-heptanone	ESR1
10	5-Methoxy-1,7-diphenyl-3-heptanone	SRC
10	5-Methoxy-1,7-diphenyl-3-heptanone	PCK1
11	Norephedrine	ADRA2A
11	Norephedrine	ADRA2B
11	Norephedrine	ADRA1A
11	Norephedrine	SLC6A4
11	Norephedrine	TAAR1
11	Norephedrine	SLC6A3
11	Norephedrine	SLC6A2
11	Norephedrine	HTR2A
11	Norephedrine	ANPEP
11	Norephedrine	KDM1A
11	Norephedrine	HTR3A
11	Norephedrine	SLC18A2
11	Norephedrine	CACNA2D1
11	Norephedrine	MAOA
11	Norephedrine	MAOB
11	Norephedrine	PNMT
11	Norephedrine	DRD2
11	Norephedrine	HTR1D
11	Norephedrine	ADRB2
11	Norephedrine	PDPK1
11	Norephedrine	DPP4
11	Norephedrine	CDK2
11	Norephedrine	HSP90AA1
12	Batatasin IV	HMGCR
12	Batatasin IV	CALM1
12	Batatasin IV	CYP19A1
12	Batatasin IV	TYR
12	Batatasin IV	HTR2A
12	Batatasin IV	ESR1
12	Batatasin IV	ESR2
12	Batatasin IV	ALOX15
12	Batatasin IV	MMP9
12	Batatasin IV	MMP1
12	Batatasin IV	MMP2
12	Batatasin IV	NEK1
12	Batatasin IV	DRD2
12	Batatasin IV	FTO
12	Batatasin IV	FGFR1
12	Batatasin IV	BRAF
12	Batatasin IV	HSD17B3
12	Batatasin IV	CA2
12	Batatasin IV	PIK3CG
12	Batatasin IV	CETP
12	Batatasin IV	PARP1
12	Batatasin IV	NR3C1
12	Batatasin IV	CHEK1
12	Batatasin IV	CXCR1
12	Batatasin IV	PTGS2
12	Batatasin IV	ERBB2
12	Batatasin IV	RPS6KA3
12	Batatasin IV	NOX4
12	Batatasin IV	HTR1A
12	Batatasin IV	CXCR2
12	Batatasin IV	DYRK1A
12	Batatasin IV	CLK1
12	Batatasin IV	DYRK1B
12	Batatasin IV	PLA2G7
12	Batatasin IV	CDK5R1
12	Batatasin IV	HSP90AA1
12	Batatasin IV	TNKS2
12	Batatasin IV	TNKS
12	Batatasin IV	HDAC6
12	Batatasin IV	HDAC1
12	Batatasin IV	ALPL
12	Batatasin IV	ABL1
12	Batatasin IV	HDAC5
12	Batatasin IV	HDAC7
12	Batatasin IV	CDK1
12	Batatasin IV	GSTA1
12	Batatasin IV	HDAC4
12	Batatasin IV	IDO1
12	Batatasin IV	PDPK1
12	Batatasin IV	KCNMA1
12	Batatasin IV	UPP1
12	Batatasin IV	ALOX12
12	Batatasin IV	RAF1
12	Batatasin IV	DHFR
12	Batatasin IV	PIM1
12	Batatasin IV	PIM2
12	Batatasin IV	DNM1
12	Batatasin IV	PHLPP2
12	Batatasin IV	ADORA1
12	Batatasin IV	FADS1
12	Batatasin IV	CYP11B2
12	Batatasin IV	QDPR
12	Batatasin IV	PLK4
12	Batatasin IV	WEE1
12	Batatasin IV	RET
12	Batatasin IV	HDAC9
12	Batatasin IV	PLAA
12	Batatasin IV	CES2
12	Batatasin IV	TYMS
12	Batatasin IV	QPCT
12	Batatasin IV	PRKD1
12	Batatasin IV	CYP11B1
12	Batatasin IV	HSD11B1
12	Batatasin IV	TTR
12	Batatasin IV	CBFB
12	Batatasin IV	HDAC2
12	Batatasin IV	PLA2G2A
12	Batatasin IV	MSR1
12	Batatasin IV	CHRNA3
12	Batatasin IV	MAPKAPK2
12	Batatasin IV	DUSP3
12	Batatasin IV	BACE1
12	Batatasin IV	TOP1
12	Batatasin IV	NOS1
12	Batatasin IV	GPR84
12	Batatasin IV	NOS3
12	Batatasin IV	HTR2C
12	Batatasin IV	FLT3
12	Batatasin IV	PYGL
12	Batatasin IV	MTOR
12	Batatasin IV	PRKCZ
12	Batatasin IV	PIK3CA
12	Batatasin IV	FLT1
12	Batatasin IV	PDGFRB
12	Batatasin IV	PDGFRA
12	Batatasin IV	BACE2
12	Batatasin IV	CDK2
12	Batatasin IV	PLK1
12	Batatasin IV	NQO1
12	Batatasin IV	KIT
12	Batatasin IV	CHRNB4
12	Batatasin IV	CDK5
12	Batatasin IV	STS
12	Batatasin IV	APOA2
12	Batatasin IV	MAPK14
12	Batatasin IV	ALB
12	Batatasin IV	CASP7
12	Batatasin IV	CLPP
12	Batatasin IV	AR
12	Batatasin IV	CES1
12	Batatasin IV	CASP3
12	Batatasin IV	AKR1B1
12	Batatasin IV	TREM1
12	Batatasin IV	CCNA2
12	Batatasin IV	EPHB4
12	Batatasin IV	PPIA
12	Batatasin IV	PDE5A
12	Batatasin IV	HSD17B11
12	Batatasin IV	AKR1C3
12	Batatasin IV	PNP
12	Batatasin IV	LTA4H
12	Batatasin IV	NQO2
12	Batatasin IV	DHODH
12	Batatasin IV	PGR
12	Batatasin IV	ESRRG
12	Batatasin IV	GC
12	Batatasin IV	RXRA
12	Batatasin IV	EGFR
12	Batatasin IV	F2
12	Batatasin IV	TYMP
12	Batatasin IV	PPP5C
12	Batatasin IV	SHBG
12	Batatasin IV	ADH1B
12	Batatasin IV	HSD17B1
12	Batatasin IV	ADH5
12	Batatasin IV	PDE4D
12	Batatasin IV	GSR
12	Batatasin IV	TGFBR1
12	Batatasin IV	DPP4
12	Batatasin IV	ADH1C
12	Batatasin IV	KIF11
12	Batatasin IV	ADAM17
12	Batatasin IV	F10
12	Batatasin IV	PLA2G10
12	Batatasin IV	FNTA
12	Batatasin IV	MTAP
12	Batatasin IV	CFB
12	Batatasin IV	PPARG
12	Batatasin IV	CFD
12	Batatasin IV	DCK
12	Batatasin IV	TNNC1
12	Batatasin IV	CSNK1G2
12	Batatasin IV	MIF
12	Batatasin IV	MAPK8
12	Batatasin IV	PDE4B
12	Batatasin IV	MMP8
12	Batatasin IV	PGF
12	Batatasin IV	SRC
12	Batatasin IV	CSNK2A1
12	Batatasin IV	NR3C2
12	Batatasin IV	YARS1
12	Batatasin IV	MMP3
12	Batatasin IV	SULT2A1
12	Batatasin IV	PCK1
12	Batatasin IV	SOD2
12	Batatasin IV	HDAC8
12	Batatasin IV	DUSP6
13	Cubebin	SLC6A3
13	Cubebin	ALOX15
13	Cubebin	SLC6A2
13	Cubebin	SHBG
13	Cubebin	ALOX12
13	Cubebin	MCL1
13	Cubebin	MAPK9
13	Cubebin	EWS-Fli1
13	Cubebin	PDE10A
13	Cubebin	TDP2
13	Cubebin	MAP2K1
13	Cubebin	IMPDH2
13	Cubebin	GSK3B
13	Cubebin	FBP1
13	Cubebin	CA7
13	Cubebin	CA12
13	Cubebin	CA14
13	Cubebin	CA9
13	Cubebin	CA5B
13	Cubebin	CA5A
13	Cubebin	LYPLA1
13	Cubebin	LYPLA2
13	Cubebin	CYP17A1
13	Cubebin	ACPP
13	Cubebin	TOP2A
13	Cubebin	CCNE2
13	Cubebin	MAPK14
13	Cubebin	ABCC9
13	Cubebin	CASP8
13	Cubebin	CASP1
13	Cubebin	MTOR
13	Cubebin	PNP
13	Cubebin	MMP1
13	Cubebin	MMP2
13	Cubebin	MMP8
13	Cubebin	AURKA
13	Cubebin	JAK1
13	Cubebin	JAK2
13	Cubebin	PKM
13	Cubebin	BRS3
13	Cubebin	EIF2AK3
13	Cubebin	CYP19A1
13	Cubebin	CDK2
13	Cubebin	CDK1
13	Cubebin	PLEC
13	Cubebin	JAK3
13	Cubebin	PARP1
13	Cubebin	TYK2
13	Cubebin	BRD4
13	Cubebin	PIM1
13	Cubebin	MMP13
13	Cubebin	MMP9
13	Cubebin	ADAM17
13	Cubebin	MMP14
13	Cubebin	MMP7
13	Cubebin	CREBBP
13	Cubebin	TRPM8
13	Cubebin	PYGL
13	Cubebin	AOC3
13	Cubebin	GRK2
13	Cubebin	BDKRB1
13	Cubebin	SLC6A4
13	Cubebin	NTRK1
13	Cubebin	PIK3CD
13	Cubebin	PRKDC
13	Cubebin	PIK3CB
13	Cubebin	XIAP
13	Cubebin	PLA2G7
13	Cubebin	CAPN1
13	Cubebin	FDFT1
13	Cubebin	TNK2
13	Cubebin	FAAH
13	Cubebin	MGLL
13	Cubebin	MAP3K5
13	Cubebin	CDK5R1
13	Cubebin	CDC7
13	Cubebin	CDK9
13	Cubebin	CMA1
13	Cubebin	BACE1
13	Cubebin	GABRB3
13	Cubebin	GABRA2
13	Cubebin	GABRG2
13	Cubebin	HSP90AA1
13	Cubebin	PIK3CA
13	Cubebin	GABRA1
13	Cubebin	GABRA5
13	Cubebin	GABRA6
13	Cubebin	CDK5
13	Cubebin	CCNE1
13	Cubebin	GABRA3
13	Cubebin	STS
13	Cubebin	ALB
13	Cubebin	MAPK1
13	Cubebin	CFB
13	Cubebin	APOA2
13	Cubebin	EPHB4
13	Cubebin	CHEK1
13	Cubebin	GSTP1
13	Cubebin	CASP7
13	Cubebin	MAOB
13	Cubebin	AR
13	Cubebin	CASP3
13	Cubebin	CA2
13	Cubebin	THRB
13	Cubebin	AKR1C2
13	Cubebin	BMP2
13	Cubebin	AKR1B1
13	Cubebin	ESRRG
13	Cubebin	PGR
13	Cubebin	NQO2
13	Cubebin	KDR
13	Cubebin	MAPK10
13	Cubebin	MAPKAPK2
13	Cubebin	PPIA
13	Cubebin	CCNA2
13	Cubebin	F2
13	Cubebin	ESR1
13	Cubebin	DDX6
13	Cubebin	TTR
13	Cubebin	KIF11
13	Cubebin	ESR2
13	Cubebin	AKR1C3
13	Cubebin	MAPK8
13	Cubebin	CTSD
13	Cubebin	GC
13	Cubebin	PPP5C
13	Cubebin	PDE4B
13	Cubebin	CTNNA1
13	Cubebin	CA1
13	Cubebin	EGFR
13	Cubebin	RTN4R
13	Cubebin	MMP3
13	Cubebin	HSD17B1
13	Cubebin	NR3C2
13	Cubebin	NR1H2
13	Cubebin	CFD
13	Cubebin	CDK6
13	Cubebin	PPARG
13	Cubebin	FGFR1
13	Cubebin	SULT2A1
13	Cubebin	SORD
13	Cubebin	CES1
13	Cubebin	AKT1
13	Cubebin	PDPK1
13	Cubebin	TREM1
13	Cubebin	TTPA
13	Cubebin	DHODH
13	Cubebin	SRC
13	Cubebin	PLK1
13	Cubebin	HSPA8
13	Cubebin	CSNK1G2
13	Cubebin	IGF1R
13	Cubebin	TGFBR1
13	Cubebin	ANXA5
13	Cubebin	BCHE
13	Cubebin	PDE4D
13	Cubebin	MIF
13	Cubebin	TYMS
13	Cubebin	DUSP6
13	Cubebin	ADH1C
13	Cubebin	RORA
13	Cubebin	GSR
13	Cubebin	F10
13	Cubebin	RXRA
13	Cubebin	NOS3
13	Cubebin	PAH
13	Cubebin	FABP4
13	Cubebin	DPP4
13	Cubebin	FNTA
13	Cubebin	CHIT1
13	Cubebin	IGLV2-8
13	Cubebin	HSD11B1
13	Cubebin	LCK
13	Cubebin	CLPP
13	Cubebin	REN
13	Cubebin	ANG
13	Cubebin	YARS1
13	Cubebin	MTAP
13	Cubebin	TNNC1
13	Cubebin	LCN2
13	Cubebin	LTA4H
13	Cubebin	SOD2
13	Cubebin	AKR1C1
13	Cubebin	ADH1B
13	Cubebin	FKBP1A
13	Cubebin	PPARD
13	Cubebin	MTHFD1
13	Cubebin	LGALS7
13	Cubebin	LGALS7B
13	Cubebin	APCS
13	Cubebin	PRKACA
13	Cubebin	BMP7
13	Cubebin	CTSB
13	Cubebin	DHFR
13	Cubebin	ADH5
13	Cubebin	PGF
13	Cubebin	MET
13	Cubebin	GSTA1
13	Cubebin	NQO1
13	Cubebin	PTPN1
13	Cubebin	HDAC8
13	Cubebin	EPHX2
13	Cubebin	WAS
13	Cubebin	PTPN11
13	Cubebin	SEC14L2
13	Cubebin	SULT2B1
14	cis-Sinapic acid	CA2
14	cis-Sinapic acid	CA1
14	cis-Sinapic acid	CA12
14	cis-Sinapic acid	CA9
14	cis-Sinapic acid	CA7
14	cis-Sinapic acid	CA6
14	cis-Sinapic acid	CA14
14	cis-Sinapic acid	CA5A
14	cis-Sinapic acid	CA5B
14	cis-Sinapic acid	PTPN1
14	cis-Sinapic acid	AKR1B1
14	cis-Sinapic acid	APP
14	cis-Sinapic acid	PTGS2
14	cis-Sinapic acid	MMP9
14	cis-Sinapic acid	MMP1
14	cis-Sinapic acid	MMP2
14	cis-Sinapic acid	MAOB
14	cis-Sinapic acid	TUBB1
14	cis-Sinapic acid	TUBB3
14	cis-Sinapic acid	NQO2
14	cis-Sinapic acid	CYP1B1
14	cis-Sinapic acid	EGFR
14	cis-Sinapic acid	NFE2L2
14	cis-Sinapic acid	STAT3
14	cis-Sinapic acid	MET
14	cis-Sinapic acid	AHR
14	cis-Sinapic acid	KDM4C
14	cis-Sinapic acid	CA3
14	cis-Sinapic acid	CA13
14	cis-Sinapic acid	ACE
14	cis-Sinapic acid	REN
14	cis-Sinapic acid	TTR
14	cis-Sinapic acid	CTNNB1
14	cis-Sinapic acid	TLR4
14	cis-Sinapic acid	MAPK8
14	cis-Sinapic acid	NOX4
14	cis-Sinapic acid	CAMKK2
14	cis-Sinapic acid	IGFBP3
14	cis-Sinapic acid	SLC6A3
14	cis-Sinapic acid	ERBB2
14	cis-Sinapic acid	MME
14	cis-Sinapic acid	CA4
14	cis-Sinapic acid	CFTR
14	cis-Sinapic acid	CPA1
14	cis-Sinapic acid	PTGS1
14	cis-Sinapic acid	AKR1C3
14	cis-Sinapic acid	ALOX5
14	cis-Sinapic acid	F2
14	cis-Sinapic acid	ERN1
14	cis-Sinapic acid	GRK6
14	cis-Sinapic acid	FTO
14	cis-Sinapic acid	CYP1A1
14	cis-Sinapic acid	CYP1A2
14	cis-Sinapic acid	BACE1
14	cis-Sinapic acid	ITGAL
14	cis-Sinapic acid	OGA
14	cis-Sinapic acid	ECE1
14	cis-Sinapic acid	ABCB1
14	cis-Sinapic acid	FBP1
14	cis-Sinapic acid	ADA
14	cis-Sinapic acid	ACLY
14	cis-Sinapic acid	ESR1
14	cis-Sinapic acid	EGLN1
14	cis-Sinapic acid	CYP19A1
14	cis-Sinapic acid	DAO
14	cis-Sinapic acid	RELA
14	cis-Sinapic acid	CDC25B
14	cis-Sinapic acid	ALOX15
14	cis-Sinapic acid	PRKCE
14	cis-Sinapic acid	F3
14	cis-Sinapic acid	NOS2
14	cis-Sinapic acid	TLR9
14	cis-Sinapic acid	ANPEP
14	cis-Sinapic acid	LTA4H
14	cis-Sinapic acid	EP300
14	cis-Sinapic acid	PARP1
14	cis-Sinapic acid	AKR1B10
14	cis-Sinapic acid	CSNK2A1
14	cis-Sinapic acid	SLC13A5
14	cis-Sinapic acid	HSD17B3
14	cis-Sinapic acid	KDM4A
14	cis-Sinapic acid	KDM4D
14	cis-Sinapic acid	ICAM1
14	cis-Sinapic acid	ITGB2
14	cis-Sinapic acid	CDK2
14	cis-Sinapic acid	BCHE
14	cis-Sinapic acid	DDX6
14	cis-Sinapic acid	PNP
14	cis-Sinapic acid	PIM1
14	cis-Sinapic acid	AMY1A
14	cis-Sinapic acid	AMY1B
14	cis-Sinapic acid	AMY1C
14	cis-Sinapic acid	PDE4B
14	cis-Sinapic acid	SNRPA
14	cis-Sinapic acid	PAH
14	cis-Sinapic acid	TPI1
14	cis-Sinapic acid	PDE4D
14	cis-Sinapic acid	HSP90AA1
14	cis-Sinapic acid	CFB
14	cis-Sinapic acid	SRC
14	cis-Sinapic acid	PLA2G10
14	cis-Sinapic acid	FCAR
14	cis-Sinapic acid	ANG
14	cis-Sinapic acid	LGALS7
14	cis-Sinapic acid	LGALS7B
14	cis-Sinapic acid	KIF5B
14	cis-Sinapic acid	MIF
14	cis-Sinapic acid	CHEK1
14	cis-Sinapic acid	PNPO
14	cis-Sinapic acid	APCS
14	cis-Sinapic acid	MMP8
14	cis-Sinapic acid	PYGL
14	cis-Sinapic acid	CCNA2
14	cis-Sinapic acid	IMPDH2
14	cis-Sinapic acid	IMPA1
14	cis-Sinapic acid	BCAT2
14	cis-Sinapic acid	NOS3
14	cis-Sinapic acid	B3GAT1
14	cis-Sinapic acid	CTSK
14	cis-Sinapic acid	MMP3
14	cis-Sinapic acid	AHCY
14	cis-Sinapic acid	NR3C2
15	Matricin	HMGCR
15	Matricin	CYP19A1
15	Matricin	SLC6A3
15	Matricin	VDR
15	Matricin	CDK5R1
15	Matricin	DYRK1A
15	Matricin	OPRL1
15	Matricin	MMP3
15	Matricin	MMP1
15	Matricin	PDE9A
15	Matricin	JAK3
15	Matricin	JAK1
15	Matricin	JAK2
15	Matricin	TYK2
15	Matricin	MAPK1
15	Matricin	PYGL
15	Matricin	TYMS
15	Matricin	LTA4H
15	Matricin	BACE1
15	Matricin	ICMT
15	Matricin	PSEN2
15	Matricin	AR
15	Matricin	PDE4D
15	Matricin	CCNE2
15	Matricin	CASP8
15	Matricin	CXCR2
15	Matricin	PIM1
15	Matricin	PIM2
15	Matricin	SLC6A2
15	Matricin	LRRK2
15	Matricin	MAP2K1
15	Matricin	CCNB3
15	Matricin	PDE7A
15	Matricin	CDK1
15	Matricin	CCR5
15	Matricin	PDE1C
15	Matricin	TRPA1
15	Matricin	PRKCA
15	Matricin	MAPK8
15	Matricin	TK1
15	Matricin	KCNA5
15	Matricin	PSEN1
15	Matricin	MAPK14
15	Matricin	PARP1
15	Matricin	CASP1
15	Matricin	PRKCD
15	Matricin	FPR1
15	Matricin	FPR2
15	Matricin	ABCC9
15	Matricin	CDK2
15	Matricin	LIPA
15	Matricin	AKT1
15	Matricin	P2RX7
15	Matricin	CYP11B1
15	Matricin	MAPK10
15	Matricin	PIK3CD
15	Matricin	PIK3CB
15	Matricin	TAAR1
15	Matricin	AURKA
15	Matricin	DRD2
15	Matricin	IRAK4
15	Matricin	MDM2
15	Matricin	BACE2
15	Matricin	MET
15	Matricin	CTSS
15	Matricin	KCNH2
15	Matricin	CCR1
15	Matricin	LIPE
15	Matricin	PIK3CA
15	Matricin	NPY5R
15	Matricin	CHEK1
15	Matricin	TACR2
15	Matricin	ADK
15	Matricin	AMPD3
15	Matricin	RASGRP1
15	Matricin	SF3B3
15	Matricin	P2RX3
15	Matricin	GSK3A
15	Matricin	CCNA2
15	Matricin	PIK3CG
15	Matricin	PIM3
15	Matricin	CDC7
15	Matricin	GRIN2B
15	Matricin	SSTR3
15	Matricin	NAAA
15	Matricin	ADORA2A
15	Matricin	CHEK2
15	Matricin	ADORA3
15	Matricin	CTSK
15	Matricin	PDE4B
15	Matricin	NTRK1
15	Matricin	CTSV
15	Matricin	HTR6
15	Matricin	PLA2G7
15	Matricin	CTSL
15	Matricin	CAPN1
15	Matricin	CTSB
15	Matricin	PSMB5
15	Matricin	FLT3
15	Matricin	CDK5
15	Matricin	NCSTN
15	Matricin	APH1A
15	Matricin	APH1B
15	Matricin	PSENEN
15	Matricin	CCNB1
15	Matricin	CCNB2
15	Matricin	CCNE1
15	Matricin	PPIA
15	Matricin	CTSD
15	Matricin	CMA1
15	Matricin	ITGAL
15	Matricin	NR1H2
15	Matricin	CA2
15	Matricin	EPHB4
15	Matricin	AKR1B1
15	Matricin	BCHE
15	Matricin	CASP7
15	Matricin	F2
15	Matricin	TGFBR1
15	Matricin	BCAT2
15	Matricin	PDPK1
15	Matricin	SRC
15	Matricin	EGFR
15	Matricin	CES1
15	Matricin	ISG20
15	Matricin	PNPO
15	Matricin	PPARG
15	Matricin	CFB
15	Matricin	IGLV2-8
16	DL-Coniine	CHRNA4
16	DL-Coniine	SIGMAR1
16	DL-Coniine	SLC6A3
16	DL-Coniine	SLC6A2
16	DL-Coniine	FYN
16	DL-Coniine	EGFR
16	DL-Coniine	DNM1
16	DL-Coniine	ACHE
16	DL-Coniine	HRH3
16	DL-Coniine	CHRM5
16	DL-Coniine	DRD2
16	DL-Coniine	KCNH2
16	DL-Coniine	CHRM4
16	DL-Coniine	CHRNA3
16	DL-Coniine	CHRM1
16	DL-Coniine	CHRM3
16	DL-Coniine	ADRA2C
16	DL-Coniine	TAAR1
16	DL-Coniine	PDPK1
16	DL-Coniine	ADRA2B
16	DL-Coniine	SLC5A7
16	DL-Coniine	PLA2G2A
16	DL-Coniine	PLA2G1B
16	DL-Coniine	MAOB
16	DL-Coniine	CHRM2
16	DL-Coniine	CYP2D6
16	DL-Coniine	HRH1
16	DL-Coniine	CHRNA7
16	DL-Coniine	CHRNB4
16	DL-Coniine	EBP
16	DL-Coniine	DRD3
16	DL-Coniine	ADH1A
16	DL-Coniine	ADH1C
16	DL-Coniine	PNMT
16	DL-Coniine	PABPC1
16	DL-Coniine	HRH2
16	DL-Coniine	ADRA1B
16	DL-Coniine	OPRK1
16	DL-Coniine	PRCP
16	DL-Coniine	ADORA3
16	DL-Coniine	BACE1
16	DL-Coniine	CDK2
16	DL-Coniine	MAPK14
16	DL-Coniine	PPP5C
16	DL-Coniine	CHRNB2
16	DL-Coniine	CHRNA2
17	Ixocarpalactone A	BMP2
17	Ixocarpalactone A	PDE5A
17	Ixocarpalactone A	CA1
17	Ixocarpalactone A	CDK2
17	Ixocarpalactone A	PPIA
17	Ixocarpalactone A	CES1
17	Ixocarpalactone A	CA2
17	Ixocarpalactone A	PPARG
17	Ixocarpalactone A	MAPK14
17	Ixocarpalactone A	HSP90AA1
17	Ixocarpalactone A	CCNA2
17	Ixocarpalactone A	PGR
17	Ixocarpalactone A	MAPK8
17	Ixocarpalactone A	TTR
17	Ixocarpalactone A	MMP13
17	Ixocarpalactone A	SHBG
17	Ixocarpalactone A	CTSS
17	Ixocarpalactone A	NR1H2
17	Ixocarpalactone A	CHEK1
17	Ixocarpalactone A	GSTP1
17	Ixocarpalactone A	PIM1
17	Ixocarpalactone A	AKR1C2
17	Ixocarpalactone A	DUSP6
17	Ixocarpalactone A	PARP1
17	Ixocarpalactone A	QPCT
17	Ixocarpalactone A	ESRRG
17	Ixocarpalactone A	ANXA5
17	Ixocarpalactone A	F2
17	Ixocarpalactone A	ADH1B
17	Ixocarpalactone A	PTPN1
17	Ixocarpalactone A	AR
17	Ixocarpalactone A	KIF11
17	Ixocarpalactone A	EGFR
17	Ixocarpalactone A	PDPK1
17	Ixocarpalactone A	LTA4H
17	Ixocarpalactone A	SRC
17	Ixocarpalactone A	PLK1
17	Ixocarpalactone A	CASP7
17	Ixocarpalactone A	BCHE
17	Ixocarpalactone A	TGFBR1
17	Ixocarpalactone A	C1R
17	Ixocarpalactone A	CDK5R1
17	Ixocarpalactone A	PYGL
17	Ixocarpalactone A	HPN
17	Ixocarpalactone A	PAH
17	Ixocarpalactone A	AMY1A
17	Ixocarpalactone A	AMY1B
17	Ixocarpalactone A	AMY1C
17	Ixocarpalactone A	FGFR1
17	Ixocarpalactone A	CTSB
17	Ixocarpalactone A	AKR1C3
17	Ixocarpalactone A	MMP8
17	Ixocarpalactone A	AZGP1
17	Ixocarpalactone A	CMA1
17	Ixocarpalactone A	EPHB4
17	Ixocarpalactone A	AKR1B1
17	Ixocarpalactone A	HSD11B1
17	Ixocarpalactone A	MTHFD1
17	Ixocarpalactone A	SULT2A1
17	Ixocarpalactone A	MMP3
17	Ixocarpalactone A	FGFR2
17	Ixocarpalactone A	PLA2G10
17	Ixocarpalactone A	SOD2
17	Ixocarpalactone A	ARF1
17	Ixocarpalactone A	ESR2
17	Ixocarpalactone A	BACE1
17	Ixocarpalactone A	MAPK10
17	Ixocarpalactone A	PGF
17	Ixocarpalactone A	ALB
17	Ixocarpalactone A	PTPN11
17	Ixocarpalactone A	CFD
17	Ixocarpalactone A	PLAU
17	Ixocarpalactone A	GSK3B
17	Ixocarpalactone A	MMP12
17	Ixocarpalactone A	ISG20
17	Ixocarpalactone A	KDR
17	Ixocarpalactone A	SORD
17	Ixocarpalactone A	YARS1
17	Ixocarpalactone A	NOS3
17	Ixocarpalactone A	AMD1
17	Ixocarpalactone A	HSD17B1
17	Ixocarpalactone A	CFB
17	Ixocarpalactone A	REN
17	Ixocarpalactone A	CBR1
17	Ixocarpalactone A	PPP5C
17	Ixocarpalactone A	ANG
17	Ixocarpalactone A	PNPO
17	Ixocarpalactone A	CTSK
17	Ixocarpalactone A	DAPK1
17	Ixocarpalactone A	PIK3CG
17	Ixocarpalactone A	AURKA
17	Ixocarpalactone A	LCN2
17	Ixocarpalactone A	WAS
17	Ixocarpalactone A	PDE3B
17	Ixocarpalactone A	PADI4
18	Lucidenolactone	AR
18	Lucidenolactone	HSD11B1
18	Lucidenolactone	CYP19A1
18	Lucidenolactone	PGR
18	Lucidenolactone	HSD17B2
18	Lucidenolactone	NR3C2
18	Lucidenolactone	CYP17A1
18	Lucidenolactone	NR3C1
18	Lucidenolactone	HSD11B2
18	Lucidenolactone	AKR1C3
18	Lucidenolactone	F2
18	Lucidenolactone	HMGCR
18	Lucidenolactone	TNF
18	Lucidenolactone	PTGES
18	Lucidenolactone	PLA2G2A
18	Lucidenolactone	NOS2
18	Lucidenolactone	FNTA
18	Lucidenolactone	CTRC
18	Lucidenolactone	GSK3B
18	Lucidenolactone	CES2
18	Lucidenolactone	CYP2C19
18	Lucidenolactone	EPAS1
18	Lucidenolactone	SHBG
18	Lucidenolactone	PREP
18	Lucidenolactone	PRSS1
18	Lucidenolactone	CCR1
18	Lucidenolactone	ABCB1
18	Lucidenolactone	EPHX2
18	Lucidenolactone	PTGS2
18	Lucidenolactone	ACHE
18	Lucidenolactone	AKR1C1
18	Lucidenolactone	POLB
18	Lucidenolactone	PDE10A
18	Lucidenolactone	MMP3
18	Lucidenolactone	MMP1
18	Lucidenolactone	ALOX5
18	Lucidenolactone	LRRK2
18	Lucidenolactone	PSEN2
18	Lucidenolactone	MDM2
18	Lucidenolactone	AVPR2
18	Lucidenolactone	AVPR1A
18	Lucidenolactone	PER2
18	Lucidenolactone	MTOR
18	Lucidenolactone	PIK3CA
18	Lucidenolactone	KCNH2
18	Lucidenolactone	NPY5R
18	Lucidenolactone	AURKA
18	Lucidenolactone	CETP
18	Lucidenolactone	TRPA1
18	Lucidenolactone	PDE2A
18	Lucidenolactone	FAP
18	Lucidenolactone	DRD3
18	Lucidenolactone	VHL
18	Lucidenolactone	DUT
18	Lucidenolactone	CDC25A
18	Lucidenolactone	OPRL1
18	Lucidenolactone	APP
18	Lucidenolactone	FYN
18	Lucidenolactone	ABCC9
18	Lucidenolactone	YES1
18	Lucidenolactone	AURKB
18	Lucidenolactone	KCNE1
18	Lucidenolactone	SRC
18	Lucidenolactone	CDK5R1
18	Lucidenolactone	DYRK1A
18	Lucidenolactone	C5AR1
18	Lucidenolactone	LIPE
18	Lucidenolactone	CASP1
18	Lucidenolactone	P2RX7
18	Lucidenolactone	SSTR3
18	Lucidenolactone	PIM1
18	Lucidenolactone	PIM2
18	Lucidenolactone	PPARG
18	Lucidenolactone	FKBP1A
18	Lucidenolactone	MAPK10
18	Lucidenolactone	GRM5
18	Lucidenolactone	MAPK1
18	Lucidenolactone	CCNA2
18	Lucidenolactone	PARP1
18	Lucidenolactone	CYP11B1
[truncated: 973 more rows]
