# Supplementary material for: Integrating serum pharmacochemistry and network pharmacology to explore potential compounds and mechanisms of Alpiniae oxyphyllae fructus in the treatment of cellular senescence in diabetic kidney disease
Source: Front Med (Lausanne). 2024 Jul 3;11:1424644. doi: 10.3389/fmed.2024.1424644 (PMC11251962; doi:10.3389/fmed.2024.1424644)
Supplement: Supplementary file 3 [file Table_3.XLSX]

## Sheet: DKD
OMIM(DKD)	OMIM(DN)	Genecards(DKD)-Relevance score>20	Genecards(DN)-Relevance score>20		All Targets of disease
AD7CNTP	PTPN22	PKHD1	INS		AD7CNTP
IBD7	RFH1	PKD1	ACE		IBD7
PLEKHG5	CFHR5	PKD2	HNF1B		PLEKHG5
DJ1	SLC41A1	INS	GCK		DJ1
KIF1B	MIA3	HNF1B	KCNJ11		KIF1B
MTHFR	KLF11	IL6	HNF1A		MTHFR
MFN2	HNFJ3	ACE	ABCC8		MFN2
GBD2	IL1RN	LMNA	IL6		GBD2
CLCNKA	GPD2	UMOD	HNF4A		CLCNKA
CLCNKB	IDDM19	HNF1A	PPARG		CLCNKB
PINK1	IDDM7	TNF	PDX1		PINK1
ECE1	NEUROD1	APOE	COL4A5		ECE1
ALPL	CTLA4	NPC1	WFS1		ALPL
RHD	IDDM13	VWF	TCF7L2		RHD
RHCE	IGAN2	GAA	VEGFA		RHCE
YARS1	IRS1	AGL	COL4A3		YARS1
GBD3	CAPN10	HNF4A	ALB		GBD3
PARK10	PPARG	GCK	NEUROD1		PARK10
PAOD1	CCR5	KCNJ11	PVT1		PAOD1
FOXD3	APPL1	MFN2	COL4A4		FOXD3
DNAJC6	SLC2A2	ABCC8	MFF-DT		DNAJC6
IL23R	IGF2BP2	REN	IRS1		IL23R
TNNI3K	WFS1	CEP290	INSR		TNNI3K
ABCA4	IDDM23	APP	COL4A1		ABCA4
AGL	IDDM18	MET	UMOD		AGL
DBT	YIPF5	IL10	PAX4		DBT
PTPN22	SPINK1	PPARG	SLC2A2		PTPN22
ATP1A1	NIDDM4	LRP5	ADIPOQ		ATP1A1
AD13	HFE	NOD2	SLC30A8		AD13
NBLST6	ZFP57	GBA1	ENPP1		NBLST6
NOTCH2NLC	IDDM1	TGFB1	RETN		NOTCH2NLC
ECM1	MBNP	ALB	REN		ECM1
ZNF687	PBCA	VEGFA	PON1		ZNF687
MUC1	ITPR3	LOC126859690	TNF		MUC1
GBA	HMGA1	TP53	CDKAL1		GBA
LMNA	VEGF	CTLA4	HFE		LMNA
CADM3	IDDM15	H19	IGF2BP2		CADM3
COPA	IGAN1	RET	AKR1B1		COPA
MPZ	ENPP1	PTEN	LIPC		MPZ
PBX1	TNDM1	G6PC1	SLC2A4		PBX1
AD14	IDDM21	GLA	IRS2		AD14
NCF2	IDDM8	NAGLU	LOC126862549		NCF2
CELIAC7	SUMO4	PSEN1	AQP2		CELIAC7
IBD23	SOD2	MEG3	PTPN22		IBD23
PARK16	IL6	NOS3	SOD2		PARK16
INAVA	GCK	INF2	FOXP3		INAVA
REN	PON1	MPZ	AVPR2		REN
DSTYK	EPO	WFS1	MEG3		DSTYK
IL10	PAX4	TSC2	CCL2		IL10
RMD1	BLK	TERT	AVP		RMD1
MIA3	SLC30A8	PVT1	TGFB1		MIA3
TLR5	MAFA	MIR21	XPNPEP3		TLR5
PSEN2	GLIS3	GANAB	NLRP3		PSEN2
ADAM17	HNP1	ATP7B	INS-IGF2		ADAM17
KLF11	CEL	CRP	EPO		KLF11
MPV17	IL2RA	DYNC1H1	MTNR1B		MPV17
ABCG8	IDDM24	ENPP1	NOS3		ABCG8
PARK3	IDDM17	PTPN22	AGT		PARK3
HTRA2	TCF7L2	GBE1	APOE		HTRA2
CELIAC8	CD151	CFH	MIR21		CELIAC8
COPD	INS	HFE	AKT2		COPD
ZAP70	KCNJ11	SLC17A5	AGER		ZAP70
IL37	ABCC8	ADIPOQ	MIR126		IL37
IL1RN	MAPK8IP1	LRRK2	PTPN1		IL1RN
CHDS2	IDDM4	SMPD1	MTHFR		CHDS2
GPD2	UCP3	HLA-DRB1	CTLA4		GPD2
IDDM19	MTNR1B	PDX1	HLA-DQB1		IDDM19
IDDM7	NEDE	PIK3CA	IL1RN		IDDM7
HOXD10	IAPP	COL4A4	CAPN10		HOXD10
PDE11A	AQP2	NPHS1	GAS5		PDE11A
NEUROD1	NIDDM2	PAX2	HLA-DQA1		NEUROD1
BMPR2	HNF1A	INSR	KLF11		BMPR2
CTLA4	PDX1	AARS1	MALAT1		CTLA4
IDDM13	TBC1D4	PON1	CRP		IDDM13
FARSB	SPRY2	BSCL2	IGF2		FARSB
IRS1	DNAJC3	SLC2A2	LEP		IRS1
SP110	IRS2	KIF1B	APOA1		SP110
GIGYF2	COL4A1	ABCA4	MIR192		GIGYF2
ATG16L1	IDDM11	VHL	NPHS1		ATG16L1
SAG	LIPC	SEC63	GCG		SAG
CAPN10	IDDM3	WT1	AGTR1		CAPN10
PDCD1	FOXC2	NPHP4	SERPINE1		PDCD1
IBD9	HNF1B	BDNF-AS	MIR29A		IBD9
MYMY1	ACE	HLA-DQB1	HLA-DRB1		MYMY1
CAV3	IDDM6	IFNG	CDKN2B-AS1		CAV3
PPARG	IER3IP1	MIR126	IGF1		PPARG
CX3CR1	INSR	AQP2	IL6-AS1		CX3CR1
CELIAC9	RETN	SQSTM1	LOC126859963		CELIAC9
HSCR6	AKT2	MIR29A	IL2RA		HSCR6
IBD12	AVP	GAS5	ICAM1		IBD12
CCR5	T2D3	COL4A5	MIR125A		CCR5
APPL1	HNF4A	IRS1	IAPP		APPL1
GBE1	XPNPEP3	IL1B	BLK		GBE1
CHDS5	IDDMX	NPHS2	CEL		CHDS5
POGLUT1	AVPR2	PRKN	APOB		POGLUT1
SEC61A1	LYP	SNCA	MT-TL1		SEC61A1
RAB7	CFHR5D	IGHMBP2	IL10		RAB7
AD15	KIAA0268	PRKCSH	IL1B		AD15
PARK21	FKLF	COPA	WRN		PARK21
ATP2C1	ALPS5	PYGM	RFX6		ATP2C1
DZIP1L	CIMT1	APOA1	SOCS1		DZIP1L
GYG1	IDDM22	MTHFR	B2M		GYG1
CELIAC10	DFNA6	MALAT1	SLC2A1		CELIAC10
MME	MEDS2	NEFL	LMNA		MME
SLC2A2	TATI	TCF7L2	FTO		SLC2A2
GNB4	MVCD7	CCL2	MAFB		GNB4
EIF4G1	M6S1	APOB	SUMO4		EIF4G1
IGF2BP2	HSF	RYR1	DPP4		IGF2BP2
DNAJB11	MVCD5	SBF2	MIR216A		DNAJB11
CELIAC11	DBAL	AVPR2	CAT		CELIAC11
HTT	MODY8	EPO	LPL		HTT
WFS1	IDDM10	ABCA1	DIANPH		WFS1
HDL3	MER2	RETN	HP		HDL3
PROM1	PNDM4	NPHP3	MIR29C		PROM1
UCHL1	HHF2	CTNNB1	APPL1		UCHL1
PHOX2B	SUR1	STAT3	GPD2		PHOX2B
AIS4	IDDM20	AGT	MIAT		AIS4
PKD2	PAGEN1	GDAP1	SPINK1		PKD2
PPM1K	NIDDM5	MUC1	GHRL		PPM1K
SNCA	ACPHD	PRX	H19		SNCA
ADH1C	ICH	MTOR	GAD2		ADH1C
CELIAC6	HDLCQ12	MIR17	SOD2-OT1		CELIAC6
IDDM23	RCAD	NEUROD1	ZFP57		IDDM23
HSCR9	MVCD3	GARS1	HYMAI		HSCR9
TRIM2	FRTS4	AGTR1	RBP4		TRIM2
GDNF	ADHR	LOC106627981	CCN2		GDNF
IBD18	ODCD2	MAPT	IL18		IBD18
HEXB	MODY7	VCP	PTPRN		HEXB
PDE8B	GLM1	FOXP3	CCR5		PDE8B
APC	DFNA14	CLCN5	BDNF-AS		APC
AITD2	TCP	PMP22	UCP2		AITD2
CELIAC2	TFQTL2	FIG4	KCNQ1		CELIAC2
IBD5	PCA1	COL4A3	GLIS3		IBD5
IDDM18	HGF	COL1A1	SLC19A2		IDDM18
PDB4	IMD41	RPL36A-HNRNPH2	PLAGL1		PDB4
SAR1B	EBS7	PAX4	STAT3		SAR1B
HARS1	TNDM3	PRNP	MEG8		HARS1
YIPF5	HHF1	GALC	HFE-AS1		YIPF5
SPINK1	BSVD	TNFRSF11B	NAGLU		SPINK1
SH3TC2	T2D	COL4A1	CST3		SH3TC2
IRGM	NDI1	SLC37A4	CD151		IRGM
NIDDM4	DFNA38	CDKN2B-AS1	IGF2-AS		NIDDM4
SQSTM1	ARHR2	DNAJB11	C12orf43		SQSTM1
KAAG1	MODY13	IGF2	EDN1		KAAG1
SLC17A1	TNDM2	MYH9	WT1		SLC17A1
HFE	RATOR	MED25	AKT1		HFE
ZFP57	ADTKD3	CYBA	ITPR3		ZFP57
IBD3	WFSL	AKT1	SELE		IBD3
IDDM1	COLED	NPHP1	VDR		IDDM1
PBCA	PNDM2	TMEM67	LEPR		PBCA
VAMAS6	PNDM3	SOD1	MIR206		VAMAS6
DHX16	PADMAL	MIR125A	AP4B1-AS1		DHX16
HLA-DQA1	CTRCT41	TRPV4	MIR17		HLA-DQA1
HLA-DQB1	PTPN8	AVP	MC4R		HLA-DQB1
HLA-DPB1	FHR5	LEP	NPPA		HLA-DPB1
ITPR3	TANGO	HEXB	GAD1		ITPR3
HMGA1	FKLF1	CFTR	ADRB3		HMGA1
AD17	DIRA	DNM2	LCN2		AD17
VEGF	CELIAC3	IGF1	PCSK1		VEGF
FCYT	PPARG2	LIPC	BMP6		FCYT
AITD1	CCCKR5	HBB	CP		AITD1
SLC17A5	MODY14	CYBB	MIR155		SLC17A5
ELOVL4	WFS	ENG	CD79A		ELOVL4
BCKDHB	YIP1A	HLA-DQA1	CXCL8		BCKDHB
TBX18	PCTT	PINK1	MIR377		TBX18
IDDM15	HFE1	GATA3	PIK3R1		IDDM15
SEC63	NPPS	VDR	MT-TE		SEC63
FIG4	MVCD6	TLR4	SOD1		FIG4
ENPP1	BSF2	MT-TL1	IGFBP1		ENPP1
TNDM1	PNDM1	IL2RA	MIR34A		TNDM1
IDDM21	ESA	ICAM1	LINC01672		IDDM21
IDDM8	ECYT5	FBN1	CDKN2A		IDDM8
SUMO4	KPD	TSC1	NPPB		SUMO4
CELIAC12	INSDM	SLC30A8	MMP9		CELIAC12
SOD2	NDH	HEXA	VCAM1		SOD2
LPA	CELL	ALG9	PTF1A		LPA
PRKN	IL2R	LOC126862549	PPARGC1A		PRKN
TBP	SFA1	CC2D2A	PRKCB		TBP
IL6	IDDM2	CDKN2A	VWF		IL6
HNRPA2B1	PHHI	GJB1	SPRY2		HNRPA2B1
GARS1	MODY3	BCKDHA	MIR217		GARS1
SFRP4	MODY4	MKS1	IFIH1		SFRP4
PGAM2	KIAA0603	MIR29C			PGAM2
GCK	P58	HNRNPUL2-BSCL2			GCK
EGFR	HANAC	NOTCH1			EGFR
CHCHD2	LIPH	ATP7A			CHCHD2
NCF1	MFH1	MT-ND1			NCF1
HSPB1	HNF2	HMOX1			HSPB1
CD36	ACE1	LPL			CD36
ABCB4	FIZZ3	TTR			ABCB4
ABCB1	VP	SLC12A1			ABCB1
PON1	MODY1	PSAP			PON1
PON2	NPHPL1	DZIP1L			PON2
IBD11	DI1	HLA-B			IBD11
ARPC1B	PEP	MPO			ARPC1B
EPO	AORF	CST3			EPO
PAX4	CFHL5	KCNQ1			PAX4
IRF5	NPHPL2	SERPINE1			IRF5
AD10	TANGO1	ATM			AD10
NOS3	TIEG2	MIR155			NOS3
DSMA4	MVCD4	CXCL8			DSMA4
CMT2A1	IDDM12	BRAF			CMT2A1
CMT2A2A	NIDDM1	GDNF			CMT2A2A
TNSALP	PPARG1	IFT140			TNSALP
CMTDIC	CMKBR5	EGR2			CMTDIC
VAMAS2	APPL	CDKAL1			VAMAS2
KIAA0473	GLUT2	MEFV			KIAA0473
STGD1	IMP2	PRKAG2			STGD1
PTPN8	WFRS	NDRG1			PTPN8
HOMGSMR2	SMAP5	FAS			HOMGSMR2
ETM6	PSTI	CCR5			ETM6
PDB6	HLA-H	AGER			PDB6
ADTKD2	HMGIY	IL18			ADTKD2
EMD2	MVCD1	WNT9B			EMD2
TSLL1	PDNP1	RBP4			TSLL1
CMTDID	IDDM5	IL1RN			CMTDID
IBD29	MNSOD	SLC12A3			IBD29
ADTKD4	IFNB2	IL2			ADTKD4
RIP5	HHF3	NLRP3			RIP5
GVHDS	PON	F2			GVHDS
TANGO	MVCD2	EDN1			TANGO
SLEB1	MODY9	C3			SLEB1
STM2	MODY11	MIR15A			STM2
NISBD1	ZNT8	NPHP3-ACAD11			NISBD1
FKLF1	RIPE3B1	MARS1			FKLF1
CMT2EE	ZNF515	MIR145			CMT2EE
STSL1	BSSL	IRS2			STSL1
PARK13	CD25	INVS			PARK13
ADMIO2	TCF4	SYNJ1			ADMIO2
FIL1Z	PETA3	PARK7			FIL1Z
DIRA	MODY10	B2M			DIRA
PDE11A2	BIR	FGF23			PDE11A2
POVD1	SUR	SLC2A4			POVD1
CELIAC3	IB1	PEX6			CELIAC3
RILDBC1	NDI2	TUG1			RILDBC1
IFI75	TCF1	MIR34A			IFI75
PARK11	IPF1	GYS1			PARK11
IBD10	AS160	CD36			IBD10
MPDT	IGAN3	PSEN2			MPDT
PPARG2	PRKRI	EGFR			PPARG2
V28	BSVD1	LINC01672			V28
CCCKR5	HL	PFKM			CCCKR5
MODY14	FKHL14	SLC2A1			MODY14
APBD	TCF2	CRB2			APBD
KTELC1	DCP1	BDNF			KTELC1
ADTKD5	MEDS	MMP9			ADTKD5
PSN	HHF5	MIR146A			PSN
HHD	RSTN	ALMS1			HHD
PKD5	HIHGHH	ELP1			PKD5
CALLA	AVRP	POLG			CALLA
PARK18	TCF14	SOCS1			PARK18
DJ9	APP3	IL4			DJ9
IT15	DIR	LIPA			IT15
WFS		AKT2			WFS
AC133		CLCNKB			AC133
SPG79		IGF2BP2			SPG79
PMX2B		MIR210			PMX2B
PTMP		CAT			PTMP
PARK1		FLCN			PARK1
CMT2R		SOD2			CMT2R
ADSD		GUCY2D			ADSD
FPC		PHKA2			FPC
SARA2		LCAT			SARA2
USH3B		CASR			USH3B
YIP1A		MTMR2			YIP1A
PCTT		EDNRB			PCTT
MNMN		NPC2			MNMN
IFI1		SOD2-OT1			IFI1
PDB3		LCN2			PDB3
HFE1		AR			HFE1
DBP2		NCF2			DBP2
ARPKD		HSPB1			ARPKD
SLD		GNAS			SLD
STGD2		F8			STGD2
SAC3		MME			SAC3
NPPS		NPPA			NPPS
MVCD6		THBD			MVCD6
PDJ		TF			PDJ
HDL4		TNFRSF1A			HDL4
BSF2		SERPINA1			BSF2
SMAD1		TTC21B			SMAD1
PYL		COL1A2			PYL
GSD10		OCRL			GSD10
PNDM1		SPP1			PNDM1
CMT2F		SLC34A1			CMT2F
BDPLT10		BRCA2			BDPLT10
MDR3		WDR19			MDR3
MDR1		LDLR			MDR1
ESA		FN1			ESA
IMD71		MKKS			IMD71
ECYT5		KCNQ1OT1			ECYT5
KPD		GHRL			KPD
SLEB10		AHI1			SLEB10
CMTRIC		SDHB			CMTRIC
NBLST1		HP			NBLST1
HMSN6A		PTPN1			HMSN6A
HPPA		INS-IGF2			HPPA
TYRRS		NPPB			TYRRS
PARK19		HIF1A			PARK19
FFM		JAG1			FFM
LYP		SCN5A			LYP
OPDM3		LAMB2			OPDM3
FPLD2		ASPA			FPLD2
NECL1		CAPN10			NECL1
DSS		ITPR3			DSS
DUSTYPK		PNPLA2			DUSTYPK
KIAA0268		DYNC2H1			KIAA0268
MELIOS		GCG			MELIOS
CMD1V		IFIH1			CMD1V
FKLF		ADAM17			FKLF
PRSS25		MIR122			PRSS25
IMD48		CLCN1			IMD48
IL1H4		BBS1			IL1H4
PDE11A3		HTT			PDE11A3
ALPS5		CP			ALPS5
VODI		CETP			VODI
RMD2		IL17A			RMD2
CIMT1		SLC19A3			CIMT1
IDDM22		MIR140			IDDM22
RUMI		VCAM1			RUMI
NEP		MIR27A			NEP
ABBP2		MAPK1			ABBP2
LOMARS		BSND			LOMARS
DFNA6		NOS2			DFNA6
RP41		RPGRIP1L			RP41
NDGOA		ESR1			NDGOA
NBLST2		YARS1			NBLST2
MSUDMV		MIR214			MSUDMV
PARK4		APOC3			PARK4
BTPS2		AKR1B1			BTPS2
ANDD		BLK			ANDD
CMT2W		NEAT1			CMT2W
MEDS2		WRN			MEDS2
TATI		MIR20A			TATI
IBD19		MIR150			IBD19
FTDALS3		HLA-A			FTDALS3
MVCD7		GFAP			MVCD7
PRP8		NFE2L2			PRP8
PKD4		GLIS3			PKD4
STGD3		KL			STGD3
ALS11		DPP4			ALS11
M6S1		BICC1			M6S1
HSF		MTNR1B			HSF
CMT2D		IQCB1			CMT2D
HMN2B		TG			HMN2B
ICP3		MIR223			ICP3
IBD13		STAT1			IBD13
MVCD5		APC			MVCD5
DBAL		LAMP2			DBAL
CMT2A2B		MORC2			CMT2A2B
HPPO		NCF1			HPPO
YTS		COQ8B			YTS
RP19		TLR2			RP19
CMD1A		F5			CMD1A
SYNCAM3		HRAS			SYNCAM3
CHN2		ALPL			CHN2
CAKUT1		ERBB2			CAKUT1
ODCD2		GPT			ODCD2
MODY7		SELE			MODY7
MGCA8		MT-ATP6			MGCA8
IL1RP1		MIR106B			IL1RP1
PPNAD2		CCR6			PPNAD2
GLM1		SERPINA3			GLM1
C3orf9		MFF-DT			C3orf9
CMT2T		BMP6			CMT2T
PKD6		IL10RA			PKD6
DFNA14		APOL1			DFNA14
CORD12		MIAT			CORD12
CCHS		ATP2A2			CCHS
DESMD		MIR1225			DESMD
TCP		MBL2			TCP
NADGP		CRB1			NADGP
TFQTL2		PPARGC1A			TFQTL2
NMOAS		F9			NMOAS
ISQMR		CALCA			ISQMR
YVS		CFI			YVS
PCA1		MIR30A			PCA1
HGF		KLF11			HGF
HMN5A		SPINK1			HMN5A
CLCs		IFT172			CLCs
HPPI		MYO5B			HPPI
YRS		MEN1			YRS
CORD3		LOC107133510			CORD3
HGPS		EIF2AK3			HGPS
CMT2FF		OFD1			CMT2FF
SPG23		ITCH			SPG23
IBD31		ALG5			IBD31
DDD4		BGLAP			DDD4
SCA43		MIR132			SCA43
DFNA38		POMC			DFNA38
CD133		SEC61A1			CD133
DMRV		MMP2			DMRV
SCA34		MIR143			SCA34
BTOP		CCL5			BTOP
ARHR2		HOTAIR			ARHR2
SMAJI		NOTCH2			SMAJI
HPPC		IGF2-AS			HPPC
IMNEPD2		IL6-AS1			IMNEPD2
ARMD2		NEK8			ARMD2
LGMDR21		ALG8			LGMDR21
WFSL		LPA			WFSL
MCDR2		ACE2			MCDR2
COLED		AIRE			COLED
CTRCT41		COMT			CTRCT41
STGD4		PYGL			STGD4
KIAA0720		MIF			KIAA0720
PARK7		PROM1			PARK7
CMT2A		LEPR			CMT2A
KIAA0214		GGT1			KIAA0214
PARK6		LMX1B			PARK6
HOPS		TMX2-CTNND1			HOPS
HDFNRH		PPP1R3A			HDFNRH
RHNA		SST			RHNA
YARS		CCN2			YARS
AAOPD		FGFR3			AAOPD
AIS1		KRAS			AIS1
DJC6		ABCB1			DJC6
IBD17		NRAS			IBD17
CCDD		HAVCR1			CCDD
ABCR		PIK3R1			ABCR
GDE		NCF4			GDE
BCATE2		FTO			BCATE2
PEP		TNFRSF11A			PEP
CMT2DD		COL2A1			CMT2DD
NIID		PBX1			NIID
URBWD		LOC126859963			URBWD
KIAA1441		CFHR5			KIAA1441
PUM		PTGS2			PUM
LMN1		MIR142			LMN1
IGSF4B		KCNJ1			IGSF4B
AILJK		LITAF			AILJK
CMT1B		POMGNT1			CMT1B
CAKUHED		NAGA			CAKUHED
C1orf106		EGF			C1orf106
RTD		SMAD4			RTD
KIAA0472		NF1			KIAA0472
CSIF		SREBF1			CSIF
TANGO1		MT-TK			TANGO1
TIL3		UCHL1			TIL3
AD4		MIR342			AD4
TACE		MT-ND5			TACE
TIEG2		BEST1			TIEG2
MTDPS6		SALL1			MTDPS6
GBD4		LINC02605			GBD4
OMI		UCP2			OMI
SRK		FGF2			SRK
IL1F7		IGFBP1			IL1F7
MVCD4		MIR22			MVCD4
HOX4D		PGR-AS1			HOX4D
PDE11A1		PPARA			PDE11A1
T2D		CERNA3			T2D
PPH1		IL23R			PPH1
IDDM12		CPT2			IDDM12
FARSLB		JUP			FARSLB
IFI41		BRCA1			IFI41
KIAA0642		HBA1			KIAA0642
APG16L		GNE			APG16L
RP47		AP4B1-AS1			RP47
NIDDM1		CAV1			NIDDM1
SLEB2		IL1A			SLEB2
MYMY		DNAJC6			MYMY
LQT9		RPE65			LQT9
PPARG1		CDKN2B			PPARG1
GPR13		FGFR1			GPR13
CMKBR5		IDUA			CMKBR5
APPL		PRMT7			APPL
GSD4		CYS1			GSD4
CLP46		MIR133B			CLP46
SEC61		MIR141			SEC61
CMT2B		ATP2A1			CMT2B
BCPM		PLA2G6			BCPM
DZIP2		HMGCR			DZIP2
GSD15		SDCCAG8			GSD15
CD10		LRP6			CD10
GLUT2		MIR199A1			GLUT2
CMTD1F		F3			CMTD1F
EIF4G		CEL			EIF4G
IMP2		NEK1			IMP2
HEDJ		MIR146B			HEDJ
HD		CCND1			HD
WFRS		AGXT			WFRS
HLN2		MIR192			HLN2
PROML1		HLA-DPB1			PROML1
PARK5		ADAMTS13			PARK5
NBPHOX		NR3C1			NBPHOX
VAMAS5		IAPP			VAMAS5
PP2CM		IGFBP3			PP2CM
NACP		PTH			NACP
ADH3		TBC1D4			ADH3
AIS5		CYP27A1			AIS5
KIAA0517		MIR200A			KIAA0517
HSCR3		APPL1			HSCR3
PPNAD3		GYS2			PPNAD3
GS		MAPK8IP1			GS
CMRD		LRP2			CMRD
HARS		MIR320A			HARS
SMAP5		LOC106099062			SMAP5
PSTI		AXDND1			PSTI
KIAA1985		EDN3			KIAA1985
LRG47		BMP4			LRG47
P62		TBX18			P62
RU2AS		ATXN3			RU2AS
NPT1		SPG11			NPT1
HLA-H		TRPC6			HLA-H
DDX16		PDCD1			DDX16
CELIAC1		SMAD5-AS1			CELIAC1
HMGIY		FLT1			HMGIY
MVCD1		KDR			MVCD1
PKHD1		PON2			PKHD1
SIASD		PRPH2			SIASD
ADMD		MIR200C			ADMD
E1B		XIST			E1B
CAKUT2		HGF			CAKUT2
PCLD2		GAD2			PCLD2
KIAA0274		DNASE1			KIAA0274
PDNP1		SLC5A2			PDNP1
IDDM5		FCGR2A			IDDM5
MNSOD		SURF1			MNSOD
PARK2		PMM2			PARK2
SCA17		IL6R			SCA17
IFNB2		SHOC2			IFNB2
IBMPFD2		ABCA3			IBMPFD2
GARS		SELP			GARS
FRPHE		ELN			FRPHE
PGAMM		JAK2			PGAMM
HHF3		SHH			HHF3
NISBD2		PLP1			NISBD2
PARK22		ADRB2			PARK22
CGD1		HMGA1			CGD1
HSP27		MMP3			HSP27
CHDS7		SLC4A1			CHDS7
PGY3		GSTM1			PGY3
PGY1		POLGARF			PGY1
PON		MC4R			PON
ARC41		MMP1			ARC41
MVCD2		RFX6			MVCD2
MODY9		NFKB1			MODY9
IBD14		LOC126805877			IBD14
		ATXN2			RFH1
		CD40LG			CFHR5
		ACTN4			SLC41A1
		PCSK1			HNFJ3
		CLN3			IGAN2
		MIR93			MBNP
		MIR221			IGAN1
		BCL2			BLK
		PTCH1			SLC30A8
		CDH23			MAFA
		MIR200B			GLIS3
		MT-TE			HNP1
		CD4			CEL
		FREM2			IL2RA
		IFT88			IDDM24
		LRRC37A2			IDDM17
		MIR144			TCF7L2
		HAMP			CD151
		SAG			INS
		SBF2-AS1			KCNJ11
		NR3C2			ABCC8
		BMP2			MAPK8IP1
		ACTA2			IDDM4
		IL10RB			UCP3
		KIT			MTNR1B
		TNFRSF1B			NEDE
		MIR494			IAPP
		PKD2L1			AQP2
		CBS			NIDDM2
		CDH1			HNF1A
		CASP3			PDX1
		RBPJ			TBC1D4
		CD40			SPRY2
		GATA6			DNAJC3
		DSTYK			IRS2
		SLC29A3			COL4A1
		GAD1			IDDM11
		MT-ND6			LIPC
		MAPK8			IDDM3
		MIR23A			FOXC2
		TMEM231			HNF1B
		PRKAR1A			ACE
		FASLG			IDDM6
		CUBN			IER3IP1
		MT-ND4			INSR
		NR4A2			RETN
		SOX10			AKT2
		ABCB4			AVP
		CYP27B1			T2D3
		GATA4			HNF4A
		NRIP1			XPNPEP3
		G6PD			IDDMX
		EYA1			AVPR2
		IL13			CFHR5D
		MIR182			MODY8
		CREBBP			IDDM10
		LTA			MER2
		MYC			PNDM4
		PNPLA3			HHF2
		PTPN11			SUR1
		FLNB			IDDM20
		TNFSF11			PAGEN1
		SERPINC1			NIDDM5
		PHYH			ACPHD
		MIR30E			ICH
		SUMO4			HDLCQ12
		IGF1R			RCAD
		RAB7A			MVCD3
		SIRT1			FRTS4
		SMAD3			ADHR
		JUN			IMD41
		TARDBP			EBS7
		BBS2			TNDM3
		CHEK2			HHF1
		CD2AP			BSVD
		HFE-AS1			NDI1
		FAM13A			MODY13
		CXCL10			TNDM2
		CD79A			RATOR
		PCSK9			ADTKD3
		PEX1			PNDM2
		ADM			PNDM3
		XIAP			PADMAL
		NDP			FHR5
		MT-CO1			INSDM
		SLC13A5			NDH
		TGFBR2			CELL
		HAX1			IL2R
		C4A			SFA1
		GSK3B			IDDM2
		MIR26B			PHHI
		PKD3			MODY3
		MIR216A			MODY4
		GSTP1			KIAA0603
		HMGB1			P58
		RDH12			HANAC
		BMPR2			LIPH
		ICOSLG			MFH1
		GLIS2			HNF2
		LOC101928008			ACE1
		MT-CYB			FIZZ3
		HBA2			VP
		PLG			MODY1
		MYH7			NPHPL1
		USH2A			DI1
		TTN			AORF
		GRN			CFHL5
		RNF213			NPHPL2
		MIR378A			MODY11
		PLAT			ZNT8
		ANGPT2			RIPE3B1
		NGF			ZNF515
		H2AC18			BSSL
		CLCNKA			CD25
		PRTN3			TCF4
		NAMPT			PETA3
		SERPINF1			MODY10
		FAT4			BIR
		TGFBR1			SUR
		PLAU			IB1
		SLC11A1			NDI2
		FGFR2			TCF1
		SLC19A2			IPF1
		GP1BA			AS160
		FRAS1			IGAN3
		HSPB8			PRKRI
		SRC			BSVD1
		EDNRA			HL
		CLDN16			FKHL14
		PHOX2B			TCF2
		PRPS1			DCP1
		LOC107303340			MEDS
		TIMP1			HHF5
		MIR197			RSTN
		BMP7			HIHGHH
		AHSG			AVRP
		ADRB3			TCF14
		GPD2			APP3
		WNT4			DIR
		CARD11			PKD1
		TH			UMOD
		BACE1			TNF
		KNG1			APOE
		HLA-C			NPC1
		CRYAA			VWF
		AQP1			GAA
		MIRLET7C			CEP290
		CYP3A4			APP
		CDKN1C			MET
		PLAGL1			LRP5
		BBS4			NOD2
		TBX5			GBA1
		PTPRN			TGFB1
		HSPG2			ALB
		GAPDH			VEGFA
		CACNA1A			LOC126859690
		CNGB3			TP53
		MECP2			H19
		CD46			RET
		TFCP2L1			PTEN
		PLA2G7			G6PC1
		MIR206			GLA
		FLNA			NAGLU
		IL12B			PSEN1
		CTNS			MEG3
		RHO			INF2
		STAT4			TSC2
		HSPD1			TERT
		AQP5-AS1			PVT1
		MAP2K1			MIR21
		ZFP57			GANAB
		SCARB2			ATP7B
		NPY			CRP
		PHKG2			DYNC1H1
		CXCL12			CFH
		ADA			ADIPOQ
		GPHN			LRRK2
		DSP			SMPD1
		SLC22A5			HLA-DRB1
		MAPK14			PIK3CA
		RPGRIP1			COL4A4
		GH1			NPHS1
		MIR185			PAX2
		IFNA1			AARS1
		SFTPC			BSCL2
		PAX6			VHL
		ITGA3			WT1
		MIR195			NPHP4
		SOST			BDNF-AS
		KAT6B			IFNG
		SMAD6			MIR126
		MIR424			MIR29A
		SNCAIP			GAS5
		EP300			COL4A5
		BCHE			IL1B
		GCGR			NPHS2
		GNB3			IGHMBP2
		HYMAI			PRKCSH
		FOS			PYGM
		NKX2-5			APOA1
		TGFB2			MALAT1
		ATRX			NEFL
		AGTR2			CCL2
		ITGAM			APOB
		SP110			RYR1
		APRT			SBF2
		MYD88			ABCA1
		NTRK1			NPHP3
		SHBG			CTNNB1
		PKD1L1			STAT3
		TMEM216			AGT
		MIR99A			GDAP1
		HNRNPA2B1			PRX
		PGF			MTOR
		INPP5E			MIR17
		MSH6			AGTR1
		MIR106A			LOC106627981
		SCAF4			MAPT
		LINC-ROR			VCP
		DES			FOXP3
		RELA			CLCN5
		ATP6V1B1			PMP22
		GYG1			COL4A3
		GREB1L			COL1A1
		COL4A2			RPL36A-HNRNPH2
		SOX9			PRNP
		ABCG5			GALC
		GLI3			TNFRSF11B
		FOXC1			SLC37A4
		GJB2			CDKN2B-AS1
		DNMT3A			IGF2
		PRL			MYH9
		MIR191			MED25
		CARD9			CYBA
		ENO3			AKT1
		MIR486-1			NPHP1
		MIRLET7D			TMEM67
		CLU			SOD1
		IDE			MIR125A
		CTSD			TRPV4
		CYP2E1			LEP
		KCNJ10			CFTR
		MT-ND2			DNM2
		HSPA4			IGF1
		ALDH2			HBB
		LDHA			CYBB
		MLC1			ENG
		SLC26A1			GATA3
		MIR483			VDR
		MIRLET7B			TLR4
		RRM2B			MT-TL1
		APOA5			ICAM1
		KCNH2			FBN1
		POLR1C			TSC1
		WFDC21P			HEXA
		BBS9			ALG9
		ADA2			LOC126862549
		HDAC8			CC2D2A
		SH2B3			CDKN2A
		GFRA1			GJB1
		MIR532			BCKDHA
		CTSB			MKS1
		PARP1			MIR29C
		CYP19A1			HNRNPUL2-BSCL2
		TLR5			NOTCH1
		CD28			ATP7A
		APBB1			MT-ND1
		DCTN1			HMOX1
		HSPA1A			LPL
		SLC9A3			TTR
		AOC3			SLC12A1
		TPO			PSAP
		ABCD1			HLA-B
		NFAT5			MPO
		MIR657			CST3
		MIR222			KCNQ1
		CFHR1			SERPINE1
		XDH			ATM
		PRKCB			MIR155
		C12orf43			CXCL8
		SMN1			BRAF
		TSPAN1			IFT140
		SLC22A12			EGR2
		SMARCAL1			CDKAL1
		EPM2A			MEFV
		PIK3C2A			PRKAG2
		MIR130A			NDRG1
		CXCR4			FAS
		GCKR			AGER
		SPTLC1			IL18
		MT-TF			WNT9B
		LEPQTL1			RBP4
		ITGA8			SLC12A3
		NOS1			IL2
		PTH1R			NLRP3
		ABCG8			F2
		MT-ND3			EDN1
		CELA2A			C3
		RAF1			MIR15A
		PKD2L2			NPHP3-ACAD11
		IKBKG			MARS1
		ECE1			MIR145
		MIR34C			INVS
		NHLRC1			SYNJ1
		SLC34A3			B2M
		SETX			FGF23
		ACHE			SLC2A4
		BBS10			PEX6
		MIR28			TUG1
		HPRT1			MIR34A
		ZEB2			GYS1
		CD274			LINC01672
		TNFAIP3			PFKM
		MEG8			SLC2A1
		DMD			CRB2
		SORL1			BDNF
		AMBP			MMP9
		MIR15B			MIR146A
		PODXL			ALMS1
		TBK1			ELP1
		SGK1			POLG
		PIK3CG			SOCS1
		MYLK			IL4
		IFT80			LIPA
		VPS35			MIR210
		NOTCH3			CAT
		FOXC2			FLCN
		CFB			GUCY2D
		CHD7			PHKA2
		DGKE			LCAT
		LOC126862264			CASR
		PDGFRB			MTMR2
		FGF8			EDNRB
		GHR			NPC2
		UCP3			SOD2-OT1
		SBF1			LCN2
		HSD11B2			AR
		ACP5			GNAS
		RAC1			F8
		MT-CO3			NPPA
		IFNGR1			THBD
		TAB2			TF
		MLXIPL			TNFRSF1A
		KCNJ5			SERPINA1
		HHEX			TTC21B
		TBP			COL1A2
		CYP2D6			OCRL
		GJA1			SPP1
		OGG1			SLC34A1
		AGPAT2			BRCA2
		NDUFS4			WDR19
		IL5			LDLR
		DNM1L			FN1
		OPTN			MKKS
		PECAM1			KCNQ1OT1
		SFTA3			GHRL
		FH			AHI1
		GNB4			SDHB
		IL1R1			HP
		LRAT			PTPN1
		TRAP1			INS-IGF2
		MIR335			NPPB
		TNNI3			HIF1A
		ERBB3			JAG1
		VPS13C			SCN5A
		IL15			LAMB2
		NIDDM4			ASPA
		RHOA			PNPLA2
		C9orf72			DYNC2H1
		CSF3			GCG
		PEX7			IFIH1
		IL7R			MIR122
		F11			CLCN1
		LINC01370			BBS1
		ITGB3			CP
		GSTT1			CETP
		MICA			IL17A
		CCL11			SLC19A3
		FUS			MIR140
		ROBO1			VCAM1
		CAV3			MIR27A
		TULP1			MAPK1
		SELL			BSND
		PTF1A			NOS2
		FXN			RPGRIP1L
		IRAK4			ESR1
		PDGFB			MIR214
		MIR493HG			APOC3
		F7			AKR1B1
		COL5A1			NEAT1
		CYP17A1			WRN
		MIR148A			MIR20A
		MIR98			MIR150
		MSH2			HLA-A
		MIR18A			GFAP
		LOC110121472			NFE2L2
		TRPM6			KL
		CASP8			DPP4
		ENSG00000276919			BICC1
		PDE11A			IQCB1
		SH2D1A			TG
		GDF6			MIR223
		NFKBIA			STAT1
		ARL6			LAMP2
		TNNT2			MORC2
		ADAMTS9			COQ8B
		ATP1A1			TLR2
		IRF5			F5
		PTPRC			HRAS
		LOC110006319			ERBB2
		SORD			GPT
		ATG16L1			SELE
		NR1H4			MT-ATP6
		MB			MIR106B
		HLA-G			CCR6
		C11orf65			SERPINA3
		MIR181A1			MFF-DT
		GPX1			BMP6
		GLP1R			IL10RA
		PRKCD			APOL1
		SCO2			MIAT
		EIF2AK4			ATP2A2
		NOX4			MIR1225
		TREM2			MBL2
		AIFM1			CRB1
		RYR2			PPARGC1A
		ABCC6			F9
		SLC3A1			CALCA
		SIX2			CFI
		LHX1			MIR30A
		MITF			IFT172
		SLC7A9			MYO5B
		RIPK1			MEN1
		ARSA			LOC107133510
		SETD2			EIF2AK3
		LGALS3			OFD1
		CYP21A2			ITCH
		ADAM10			ALG5
		SDHD			BGLAP
		BBS12			MIR132
		JAZF1			POMC
		BBS7			MMP2
		CX3CR1			MIR143
		DICER1			CCL5
		TYR			HOTAIR
		ACTG1			NOTCH2
		LMNB1			IGF2-AS
		IGF2R			IL6-AS1
		EMD			NEK8
		SLC6A3			ALG8
		ROBO2			ACE2
		ALDOA			AIRE
		MT-CO2			COMT
		F12			PYGL
		SLC2A9			MIF
		PKDREJ			LEPR
		NLRP1			GGT1
		MIR7-3HG			LMX1B
		SAA1			TMX2-CTNND1
		HARS1			PPP1R3A
		PALB2			SST
		MIR23B			CCN2
		CISD2			FGFR3
		IFT27			KRAS
		CDK4			NRAS
		ELANE			HAVCR1
		SOCS3			PIK3R1
		AHI1-DT			NCF4
		CSF2			FTO
		MYBPC3			TNFRSF11A
		CFHR2			COL2A1
		GUSB			LOC126859963
		APOH			PTGS2
		LIFR			MIR142
		NEUROG3			KCNJ1
		MTTP			LITAF
		MEF2A			POMGNT1
		SLC5A1			NAGA
		MAPK10			EGF
		IER3IP1			SMAD4
		APOA4			NF1
		FGA			SREBF1
		FABP1			MT-TK
		BBS5			MIR342
		RUNX2			MT-ND5
		MYO1E			BEST1
		MIR451A			SALL1
		MDM2			LINC02605
		TLR3			UCP2
		CRX			FGF2
		MIR193A			IGFBP1
		CSF1			MIR22
		MIR423			PGR-AS1
		NEFH			PPARA
		RPS27A			CERNA3
		ABCA7			CPT2
		CACNA1F			JUP
		BAX			BRCA1
		HNRNPA1			HBA1
		APOA2			GNE
		THBS1			AP4B1-AS1
		EYS			CAV1
		ERCC6			IL1A
		GIGYF2			RPE65
		CCL3			CDKN2B
		CEP164			FGFR1
		MIR29B1			IDUA
		ASAH1			PRMT7
		UTS2			CYS1
		CNR1			MIR133B
		GRHPR			MIR141
		CHAT			ATP2A1
		CYP11B2			PLA2G6
		CDC25A			HMGCR
		FGB			SDCCAG8
		MIR27B			LRP6
		PKD1L2			MIR199A1
		CD8A			F3
		GSR			NEK1
		TCTN2			MIR146B
		KMT2D			CCND1
		PCBD1			AGXT
		MGP			MIR192
		TERC			ADAMTS13
		S100B			NR3C1
		C5			IGFBP3
		IL2RB			PTH
		ABL1			CYP27A1
		DRD2			MIR200A
		MPV17			GYS2
		SP1			LRP2
		SOD3			MIR320A
		XPNPEP3			LOC106099062
		PMS2			AXDND1
		SMAD2			EDN3
		CYP3A5			BMP4
		PDZRN3-AS1			ATXN3
		MIR30B			SPG11
		GPX3			TRPC6
		BAP1			SMAD5-AS1
		CSF1R			FLT1
		HSP90AA1			KDR
		RTEL1			PRPH2
		TFRC			MIR200C
		CREB1			XIST
		MIR31			GAD2
		PAX8			DNASE1
		MYO7A			SLC5A2
		MT-TS1			FCGR2A
		CACNA1C			SURF1
		NKX2-1			PMM2
		MIR134			IL6R
		MIR204			SHOC2
		TRPS1			ABCA3
		DNMT1			SELP
		STK11			ELN
		PRKACA			JAK2
		ANXA5			SHH
		SLC2A3			PLP1
		SFRP4			ADRB2
		COL7A1			MMP3
		S100A8			SLC4A1
		GJC2			GSTM1
		SLC22A2			POLGARF
		COQ2			MC4R
		MLH1			MMP1
		FOXO1			RFX6
		MIR9-1			NFKB1
		COL3A1			LOC126805877
		SCT			ATXN2
		CD14			CD40LG
		FBN2			ACTN4
		CDC42			PCSK1
		IL21R			CLN3
		HSPA5			MIR93
		EXT2			MIR221
		MYH11			BCL2
		YWHAE			PTCH1
		RNLS			CDH23
		NEK9			MIR200B
		PRF1			MT-TE
		IFT56			CD4
		STX1A			FREM2
		IKBKB			IFT88
		CDKN1B			LRRC37A2
		AIPL1			MIR144
		MIR196A1			HAMP
		SIX1			SBF2-AS1
		PKD1L3			NR3C2
		DKK1			BMP2
		NARS2			ACTA2
		F10			IL10RB
		ANKS6			KIT
		ESR2			TNFRSF1B
		APLN			MIR494
		MIR20B			PKD2L1
		HJV			CBS
		BCS1L			CDH1
		CISH			CASP3
		HSD17B10			RBPJ
		FLT3			CD40
		TAP2			GATA6
		TREX1			SLC29A3
		B9D1			GAD1
		HTR2A			MT-ND6
		HNRNPH2			MAPK8
		BLM			MIR23A
		IGFBP2			TMEM231
		CFHR3			PRKAR1A
		CCR2			FASLG
		TFAP2A			CUBN
		SETBP1			MT-ND4
		PNKP			NR4A2
		TLR7			SOX10
		SLIT2			CYP27B1
		MIR181A2			GATA4
		CCK			NRIP1
		CDKN1A			G6PD
		TLR9			EYA1
		MIR10B			IL13
		DGCR5			MIR182
		MT-TP			CREBBP
		MTR			LTA
		MIR130B			MYC
		FTL			PNPLA3
		USP8			PTPN11
		CPLANE1			FLNB
		WNT5A			TNFSF11
		DNAJC3			SERPINC1
		ZFYVE26			PHYH
		IFT122			MIR30E
		COL11A1			IGF1R
		MFSD8			RAB7A
		TIMP2			SIRT1
		SLC25A4			SMAD3
		RBPJL			JUN
		PRKD1			TARDBP
		RLIG1			BBS2
		FABP2			CHEK2
		MT-TS2			CD2AP
		IRAK1			HFE-AS1
		CCR1			FAM13A
		ITGB1			CXCL10
		MUC5B			CD79A
		VIM			PCSK9
		LIPE			PEX1
		NR1H2			ADM
		FLT4			XIAP
		ACTB			NDP
		AAAS			MT-CO1
		FAN1			SLC13A5
		GPC3			TGFBR2
		TTC8			HAX1
		CDKN3			C4A
		ATP13A2			GSK3B
		COG2			MIR26B
		TWNK			PKD3
		ABCC2			MIR216A
		OLR1			GSTP1
		HPSE2			HMGB1
		FGF21			RDH12
		TNXB			ICOSLG
		CD44			GLIS2
		RB1			LOC101928008
		MIR151A			MT-CYB
		ABCB11			HBA2
		KRT18			PLG
		PTPN2			MYH7
		STXBP2			USH2A
		HOTTIP			TTN
		MKI67			GRN
		FCGR3B			RNF213
		AQP4			MIR378A
		PIK3CD			PLAT
		KIF5A			ANGPT2
		PRKCA			NGF
		ZMYM2			H2AC18
		IL21			PRTN3
		CASP1			NAMPT
		TAP1			SERPINF1
		FABP4			FAT4
		SMARCA4			TGFBR1
		EIF2B5			PLAU
		SLC22A4			SLC11A1
		MIRLET7A1			FGFR2
		FBXO7			SLC19A2
		LRP1			GP1BA
		GC			FRAS1
		ERBB4			HSPB8
		S100A9			SRC
		SOX2			EDNRA
		OXTR			CLDN16
		SDHC			PRPS1
		RUNX1			LOC107303340
		AMACR			TIMP1
		LBR			MIR197
		ERCC2			BMP7
		CR1			AHSG
		ZDHHC24			ADRB3
		COL18A1			WNT4
		SOS1			CARD11
		NBN			TH
		TSHR			BACE1
		RHEB			KNG1
		PAPPA			HLA-C
		LOC126807011			CRYAA
		DSG1			AQP1
		DCAF17			MIRLET7C
		ACP1			CYP3A4
		GLB1			CDKN1C
		CXCR3			PLAGL1
		SLPI			BBS4
		MT-TW			TBX5
		CLCN7			PTPRN
		JAK1			HSPG2
		IL12A			GAPDH
		RNY3			CACNA1A
		DNAH8			CNGB3
		NSD1			MECP2
		GDF15			CD46
		KRT7			TFCP2L1
		UCP1			PLA2G7
		TRAF3IP1			MIR206
		CYP24A1			FLNA
		PAH			IL12B
		NR1H3			CTNS
		SCNN1A			RHO
		ADIPOR1			STAT4
		COL17A1			HSPD1
		LOC110806263			AQP5-AS1
		IL12RB1			MAP2K1
		HLA-DPA1			SCARB2
		MIR10A			NPY
		IFT74			PHKG2
		ST3GAL4			CXCL12
		NDUFV1			ADA
		PTGS1			GPHN
		PCSK2			DSP
		CHGA			SLC22A5
		CHI3L1			MAPK14
		UBD			RPGRIP1
		TYK2			GH1
		KIF12			MIR185
		SYK			IFNA1
		WNT1			SFTPC
		ELOVL4			PAX6
		RARRES2			ITGA3
		JAK3			MIR195
		HSD11B1			SOST
		PSTPIP1			KAT6B
		FLNC			SMAD6
		SLC4A4			MIR424
		SLC6A4			SNCAIP
		TRIM28			EP300
		IDH1			BCHE
		KIRREL1			GCGR
		TIMP3			GNB3
		FZD4			HYMAI
		MIR212			FOS
		ENSG00000277577			NKX2-5
		CCAT1			TGFB2
		PWAR1			ATRX
		PDK3			AGTR2
		XBP1			ITGAM
		HTRA1			APRT
		PCK1			MYD88
		SMARCB1			NTRK1
		MIR25			SHBG
		PNPLA6			PKD1L1
		DANCR			TMEM216
		MIR375			MIR99A
		CERKL			HNRNPA2B1
		TFR2			PGF
		RLBP1			INPP5E
		SI			MSH6
		EPOR			MIR106A
		SF3B2			SCAF4
		FBLN5			LINC-ROR
		CLDN19			DES
		TYMP			RELA
		ZMPSTE24			ATP6V1B1
		ARL13B			GREB1L
		OPA1			COL4A2
		DKK3			SOX9
		FTH1			ABCG5
		MYH6			GLI3
		EMSLR			FOXC1
		MIR203A			GJB2
		MIR324			DNMT3A
		SPG7			PRL
		PLIN1			MIR191
		TFAM			CARD9
		CYP2C9			ENO3
		WDR35			MIR486-1
		BTNL2			MIRLET7D
		MIR107			CLU
		RPGR			IDE
		MIR217			CTSD
		IL4R			CYP2E1
		C4B			KCNJ10
		PSMB8			MT-ND2
		PSMB9			HSPA4
		ACVRL1			ALDH2
		ARL3			LDHA
		LOC106029312			MLC1
		MIR16-1			SLC26A1
		UGT1A1			MIR483
		NDUFS2			MIRLET7B
		AMN			RRM2B
		LOX			APOA5
		EIF4G1			KCNH2
		RAG1			POLR1C
		CLEC16A			WFDC21P
		ITPR1			BBS9
		MT-ATP8			ADA2
		DCDC2			HDAC8
		PEX10			SH2B3
		CNTF			GFRA1
		NTRK2			MIR532
		PCK2			CTSB
		MIR377			PARP1
		SLC40A1			CYP19A1
		MIRLET7G			CD28
		AFP			APBB1
		THBS2			DCTN1
		TRIP11			HSPA1A
		KRT5			SLC9A3
		MIRLET7E			AOC3
		ERAP1			TPO
		MIR181C			ABCD1
		MT-TI			NFAT5
		NEU1			MIR657
		MGAM			MIR222
		LTF			CFHR1
		FCGR3A			XDH
		ADRB1			PRKCB
		ALOX5			C12orf43
		CDK5			SMN1
		GATA1			TSPAN1
		MAPK3			SLC22A12
		NRG1			SMARCAL1
		KIF1A			EPM2A
		ACTC1			PIK3C2A
		TEK			MIR130A
		IFNB1			CXCR4
		ALK			GCKR
		DDC			SPTLC1
		SFTPA1			MT-TF
		SCARB1			LEPQTL1
		BBIP1			ITGA8
		ABHD5			NOS1
		EPHX1			PTH1R
		KIAA0586			MT-ND3
		SLC12A4			CELA2A
		SLC26A4			RAF1
		FANCD2			PKD2L2
		BRIP1			IKBKG
		CALR			MIR34C
		GLI2			NHLRC1
		AKT3			SLC34A3
		DCN			SETX
		NR2E3			ACHE
		YAP1			BBS10
		SLC6A19			MIR28
		TAC1			HPRT1
		PLTP			ZEB2
		P2RX7			CD274
		CD80			TNFAIP3
		TPMT			MEG8
		HSPA8			DMD
		SDHA			SORL1
		MIR19A			AMBP
		FCGR2B			MIR15B
		MIR139			PODXL
		MLKL			TBK1
		LRBA			SGK1
		DRD4			PIK3CG
		AQP7			MYLK
		ITGA2B			IFT80
		CNDP1			VPS35
		MTRR			NOTCH3
		B9D2			CFB
		MIR215			CHD7
		MIR33A			DGKE
		L1CAM			LOC126862264
		CYCS			PDGFRB
		HIF1A-AS1			FGF8
		MIRLET7I			GHR
		NPM1			SBF1
		LCA5			HSD11B2
		TBX4			ACP5
		U2AF1			RAC1
		MIR30D			MT-CO3
		TULP3			IFNGR1
		NHERF1			TAB2
		LAMA2			MLXIPL
		TGM2			KCNJ5
		MIR433			HHEX
		PEX26			CYP2D6
		PSENEN			GJA1
		MMP14			OGG1
		CYP2R1			AGPAT2
		UCA1			NDUFS4
		CA2			IL5
		LAMA5			DNM1L
		CHRNA3			OPTN
		TFEB			PECAM1
		SLC19A1			SFTA3
		MCOLN1			FH
		TXN			IL1R1
		SMN2			LRAT
		ACTA1			TRAP1
		MT-TH			MIR335
		MIR127			TNNI3
		CHIT1			ERBB3
		ADD1			VPS13C
		MSR1			IL15
		MAOB			RHOA
		PRSS1			C9orf72
		CD163			CSF3
		MIR125B1			PEX7
		DDAH2			IL7R
		MIR199B			F11
		MIR183			LINC01370
		EMC1			ITGB3
		PDE5A			GSTT1
		TRIM32			MICA
		SCN4A			CCL11
		GREM1			FUS
		STAT5B			ROBO1
		KIF7			TULP1
		MVK			SELL
		ATRIP			PTF1A
		SNHG1			FXN
		CYP1A2			IRAK4
		PHEX			PDGFB
		AXIN2			MIR493HG
		FGF20			F7
		APOC2			COL5A1
		BCL11A			CYP17A1
		TTC21B-AS1			MIR148A
		STAR			MIR98
		FYN			MSH2
		MIR24-1			MIR18A
		KIAA0319L			LOC110121472
		ATXN8OS			TRPM6
		IL7			CASP8
		RNU4ATAC			ENSG00000276919
		DNAJC13			SH2D1A
		FXYD2			GDF6
		MIR26A1			NFKBIA
		FLG			ARL6
		NCSTN			TNNT2
		ADIPOR2			ADAMTS9
		ABCG2			PTPRC
		CRH			LOC110006319
		PDGFRA			SORD
		TTN-AS1			NR1H4
		RAG2			MB
		PRKCZ			HLA-G
		CHUK			C11orf65
		FANCC			MIR181A1
		APOC1			GPX1
		IMPDH1			GLP1R
		GAL			PRKCD
		TNFSF13B			SCO2
		LIG4			EIF2AK4
		LMNB2			NOX4
		CASC2			TREM2
		SCN1A			AIFM1
		FLVCR1			RYR2
		FKRP			ABCC6
		GCDH			SLC3A1
		CD34			SIX2
		ISL1			LHX1
		PF4			MITF
		ADH1C			SLC7A9
		WNK1			RIPK1
		IMPG2			ARSA
		CYP1B1			SETD2
		PEX2			LGALS3
		PPARD			CYP21A2
		MIR148B			ADAM10
		STX3			SDHD
		PDE6B			BBS12
		EIF2B2			JAZF1
		RRAD			BBS7
		PLA2R1			DICER1
		FARSB			TYR
		CASP9			ACTG1
		PRKAA1			LMNB1
		CYP1A1			IGF2R
		CPT1A			EMD
		GRK1			SLC6A3
		PPT1			ROBO2
		XRCC4			ALDOA
		COL11A2			MT-CO2
		IL23A			F12
		DCAF8			SLC2A9
		EPAS1			PKDREJ
					NLRP1
					MIR7-3HG
					SAA1
					PALB2
					MIR23B
					CISD2
					IFT27
					CDK4
					ELANE
					SOCS3
					AHI1-DT
					CSF2
					MYBPC3
					CFHR2
					GUSB
					APOH
					LIFR
					NEUROG3
					MTTP
					MEF2A
					SLC5A1
					MAPK10
					APOA4
					FGA
					FABP1
					BBS5
					RUNX2
					MYO1E
					MIR451A
					MDM2
					TLR3
					CRX
					MIR193A
					CSF1
					MIR423
					NEFH
					RPS27A
					ABCA7
					CACNA1F
					BAX
					HNRNPA1
					APOA2
					THBS1
					EYS
					ERCC6
					CCL3
					CEP164
					MIR29B1
					ASAH1
					UTS2
					CNR1
					GRHPR
					CHAT
					CYP11B2
					CDC25A
					FGB
					MIR27B
					PKD1L2
					CD8A
					GSR
					TCTN2
					KMT2D
					PCBD1
					MGP
					TERC
					S100B
					C5
					IL2RB
					ABL1
					DRD2
					SP1
					SOD3
					PMS2
					SMAD2
					CYP3A5
					PDZRN3-AS1
					MIR30B
					GPX3
					BAP1
					CSF1R
					HSP90AA1
					RTEL1
					TFRC
					CREB1
					MIR31
					PAX8
					MYO7A
					MT-TS1
					CACNA1C
					NKX2-1
					MIR134
					MIR204
					TRPS1
					DNMT1
					STK11
					PRKACA
					ANXA5
					SLC2A3
					COL7A1
					S100A8
					GJC2
					SLC22A2
					COQ2
					MLH1
					FOXO1
					MIR9-1
					COL3A1
					SCT
					CD14
					FBN2
					CDC42
					IL21R
					HSPA5
					EXT2
					MYH11
					YWHAE
					RNLS
					NEK9
					PRF1
					IFT56
					STX1A
					IKBKB
					CDKN1B
					AIPL1
					MIR196A1
					SIX1
					PKD1L3
					DKK1
					NARS2
					F10
					ANKS6
					ESR2
					APLN
					MIR20B
					HJV
					BCS1L
					CISH
					HSD17B10
					FLT3
					TAP2
					TREX1
					B9D1
					HTR2A
					HNRNPH2
					BLM
					IGFBP2
					CFHR3
					CCR2
					TFAP2A
					SETBP1
					PNKP
					TLR7
					SLIT2
					MIR181A2
					CCK
					CDKN1A
					TLR9
					MIR10B
					DGCR5
					MT-TP
					MTR
					MIR130B
					FTL
					USP8
					CPLANE1
					WNT5A
					ZFYVE26
					IFT122
					COL11A1
					MFSD8
					TIMP2
					SLC25A4
					RBPJL
					PRKD1
					RLIG1
					FABP2
					MT-TS2
					IRAK1
					CCR1
					ITGB1
					MUC5B
					VIM
					LIPE
					NR1H2
					FLT4
					ACTB
					AAAS
					FAN1
					GPC3
					TTC8
					CDKN3
					ATP13A2
					COG2
					TWNK
					ABCC2
					OLR1
					HPSE2
					FGF21
					TNXB
					CD44
					RB1
					MIR151A
					ABCB11
					KRT18
					PTPN2
					STXBP2
					HOTTIP
					MKI67
					FCGR3B
					AQP4
					PIK3CD
					KIF5A
					PRKCA
					ZMYM2
					IL21
					CASP1
					TAP1
					FABP4
					SMARCA4
					EIF2B5
					SLC22A4
					MIRLET7A1
					FBXO7
					LRP1
					GC
					ERBB4
					S100A9
					SOX2
					OXTR
					SDHC
					RUNX1
					AMACR
					LBR
					ERCC2
					CR1
					ZDHHC24
					COL18A1
					SOS1
					NBN
					TSHR
					RHEB
					PAPPA
					LOC126807011
					DSG1
					DCAF17
					ACP1
					GLB1
					CXCR3
					SLPI
					MT-TW
					CLCN7
					JAK1
					IL12A
					RNY3
					DNAH8
					NSD1
					GDF15
					KRT7
					UCP1
					TRAF3IP1
					CYP24A1
					PAH
					NR1H3
					SCNN1A
					ADIPOR1
					COL17A1
					LOC110806263
					IL12RB1
					HLA-DPA1
					MIR10A
					IFT74
					ST3GAL4
					NDUFV1
					PTGS1
					PCSK2
					CHGA
					CHI3L1
					UBD
					TYK2
					KIF12
					SYK
					WNT1
					RARRES2
					JAK3
					HSD11B1
					PSTPIP1
					FLNC
					SLC4A4
					SLC6A4
					TRIM28
					IDH1
					KIRREL1
					TIMP3
					FZD4
					MIR212
					ENSG00000277577
					CCAT1
					PWAR1
					PDK3
					XBP1
					HTRA1
					PCK1
					SMARCB1
					MIR25
					PNPLA6
					DANCR
					MIR375
					CERKL
					TFR2
					RLBP1
					SI
					EPOR
					SF3B2
					FBLN5
					CLDN19
					TYMP
					ZMPSTE24
					ARL13B
					OPA1
					DKK3
					FTH1
					MYH6
					EMSLR
					MIR203A
					MIR324
					SPG7
					PLIN1
					TFAM
					CYP2C9
					WDR35
					BTNL2
					MIR107
					RPGR
					MIR217
					IL4R
					C4B
					PSMB8
					PSMB9
					ACVRL1
					ARL3
					LOC106029312
					MIR16-1
					UGT1A1
					NDUFS2
					AMN
					LOX
					RAG1
					CLEC16A
					ITPR1
					MT-ATP8
					DCDC2
					PEX10
					CNTF
					NTRK2
					PCK2
					MIR377
					SLC40A1
					MIRLET7G
					AFP
					THBS2
					TRIP11
					KRT5
					MIRLET7E
					ERAP1
					MIR181C
					MT-TI
					NEU1
					MGAM
					LTF
					FCGR3A
					ADRB1
					ALOX5
					CDK5
					GATA1
					MAPK3
					NRG1
					KIF1A
					ACTC1
					TEK
					IFNB1
					ALK
					DDC
					SFTPA1
					SCARB1
					BBIP1
					ABHD5
					EPHX1
					KIAA0586
					SLC12A4
					SLC26A4
					FANCD2
					BRIP1
					CALR
					GLI2
					AKT3
					DCN
					NR2E3
					YAP1
					SLC6A19
					TAC1
					PLTP
					P2RX7
					CD80
					TPMT
					HSPA8
					SDHA
					MIR19A
					FCGR2B
					MIR139
					MLKL
					LRBA
					DRD4
					AQP7
					ITGA2B
					CNDP1
					MTRR
					B9D2
					MIR215
					MIR33A
					L1CAM
					CYCS
					HIF1A-AS1
					MIRLET7I
					NPM1
					LCA5
					TBX4
					U2AF1
					MIR30D
					TULP3
					NHERF1
					LAMA2
					TGM2
					MIR433
					PEX26
					PSENEN
					MMP14
					CYP2R1
					UCA1
					CA2
					LAMA5
					CHRNA3
					TFEB
					SLC19A1
					MCOLN1
					TXN
					SMN2
					ACTA1
					MT-TH
					MIR127
					CHIT1
					ADD1
					MSR1
					MAOB
					PRSS1
					CD163
					MIR125B1
					DDAH2
					MIR199B
					MIR183
					EMC1
					PDE5A
[truncated: 74 more rows]

## Sheet: Phenotypes
Genecards(cellular senescence)-Relevance score>10	Genecards(aging)-Relevance score>10		All Targets of phenotypes
TP53	PDGFRB		TP53
RAG1	APOE		RAG1
RAG2	TP53		RAG2
CDKN2A	IGF1		CDKN2A
CDKN1A	CFH		CDKN1A
SIRT1	IL6		SIRT1
ATM	INS		ATM
PTEN	BRCA1		PTEN
CRABP2	TNF		CRABP2
MTOR	BRCA2		MTOR
TERT	MAPT		TERT
HAVCR2	ABCA4		HAVCR2
SOD2-OT1	EGFR		SOD2-OT1
AKT1	ARMS2		AKT1
LMNA	VEGFA		LMNA
RB1	MTHFR		RB1
CREG1	CRP		CREG1
MAPK1	IL10		MAPK1
CDK2	ALB		CDK2
MYC	HTRA1		MYC
MAPK14	LMNA		MAPK14
MDM2	BDNF-AS		MDM2
SMARCB1	ACE		SMARCB1
TNF	APOB		TNF
PIK3R1	IL1B		PIK3R1
CDK4	H19		CDK4
MSH2	PPARG		MSH2
IL6	APP		IL6
STAT3	WRN		STAT3
BRCA1	BDNF		BRCA1
PIK3CD	TLR4		PIK3CD
NF2	AKT1		NF2
JUN	CDKN2A		JUN
FOS	ERBB2		FOS
RELA	ESR1		RELA
BDNF-AS	MLH1		BDNF-AS
LINC01672	VIM		LINC01672
CCN2	VDR		CCN2
E2F1	LEP		E2F1
BRAF	C3		BRAF
EGFR	HMCN1		EGFR
NFKB1	HIF1A		NFKB1
IFNG	BRAF		IFNG
PML	MT-TL1		PML
PARP1	MMP9		PARP1
CCN1	ADIPOQ		CCN1
CDKN1B	KRAS		CDKN1B
MEN1	SIRT1		MEN1
KRAS	AR		KRAS
MAPK3	SNCA		MAPK3
TGFB1	MSH2		TGFB1
STAT1	TGFB1		STAT1
SP1	ERCC6		SP1
HRAS	IGF2		HRAS
PIK3CA	ATM		PIK3CA
RBP1	CXCL8		RBP1
MAPK8	SOD2		MAPK8
CDK6	PTEN		CDK6
RSL1D1	IGF1R		RSL1D1
NBN	NOS3		NBN
BRCA2	CST3		BRCA2
LINC02605	SOD2-OT1		LINC02605
H19	PRPH2		H19
CXCL8	GBA1		CXCL8
HIRA	FBLN5		HIRA
ID1	PSEN1		ID1
CERNA3	CFB		CERNA3
HIF1A	HLA-DRB1		HIF1A
H2AX	NFKB1		H2AX
EP300	SOD1		EP300
SALRNA1	MTOR		SALRNA1
CCN3	AGER		CCN3
BMI1	PRKN		BMI1
MIR7-3HG	ERCC2		MIR7-3HG
IL1B	SERPINE1		IL1B
SRC	CFI		SRC
RGN	CFHR3		RGN
EZH2	IFNG		EZH2
MRE11	COMT		MRE11
CCN6	MMP2		CCN6
IL2	TERT		IL2
RAD51	GSTM1		RAD51
BCL2	LRRK2		BCL2
CREG2	F2		CREG2
SIRT6	MSH6		SIRT6
CIP2A	GH1		CIP2A
TERF2	CFHR1		TERF2
IL1A	ABCB1		IL1A
CSNK2A1	PIK3CA		CSNK2A1
SALRNA3	CTNNB1		SALRNA3
SALRNA2	F5		SALRNA2
MIR34A	CHEK2		MIR34A
TERC	TTR		TERC
ADA	BCL2		ADA
CCN4	CDH1		CCN4
MAP2K1	LOC126805793		MAP2K1
CHEK2	SLC6A4		CHEK2
NFE2L2	MEG3		NFE2L2
MORF4	IGFBP3		MORF4
UBN1	PTPN11		UBN1
PRKAA1	CYP19A1		PRKAA1
KIT	CCND1		KIT
PCNA	CYP3A4		PCNA
ESR1	HFE		ESR1
CCNA2	ELN		CCNA2
CASP8	HLA-DQB1		CASP8
CASP3	C2		CASP3
WRN	GSTP1		WRN
TMX2-CTNND1	SCN1A		TMX2-CTNND1
IGF1	PTGS2		IGF1
RAF1	CCL2		RAF1
CCND1	MDM2		CCND1
VEGFA	PARP1		VEGFA
FANCD2	APC		FANCD2
MAPK10	FBN1		MAPK10
POT1	MPO		POT1
MIR21	PON1		MIR21
NPM1	GFAP		NPM1
SCARNA5	CYP2C9		SCARNA5
HSPA5	KDR		HSPA5
CHEK1	SHBG		CHEK1
CDKN2B	JAK2		CDKN2B
PGR-AS1	GSTT1		PGR-AS1
ERBB2	TP63		ERBB2
EMSLR	BGLAP		EMSLR
CD44	RET		CD44
CDK1	CNGA3		CDK1
CAV1	FMR1		CAV1
TXN	IL1RN		TXN
XIST	KCNJ11		XIST
KAT5	ICAM1		KAT5
LMNB1	KIT		LMNB1
CREBBP	PPARGC1A		CREBBP
HSPA1A	HNF1A		HSPA1A
HSF1	APOA1		HSF1
PHB1	BCYRN1		PHB1
PGR	CTSD		PGR
IGFBP7	SCN5A		IGFBP7
RAD50	BBS10		RAD50
LIMS1	SLC6A3		LIMS1
HMGA1	LPL		HMGA1
RPA1	MIR21		RPA1
CTNNB1	KCNQ1		CTNNB1
TLR4	CAT		TLR4
ABCA1	POLG		ABCA1
HMGA2	NPPB		HMGA2
PRNP	CX3CR1		PRNP
NR3C1	FSCN2		NR3C1
ETS1	PMS2		ETS1
BCL2L1	CTLA4		BCL2L1
GPX1	TF		GPX1
MAPK11	GHR		MAPK11
XPO1	NAMPT		XPO1
MEG3	XRCC1		MEG3
AKT3	EGF		AKT3
ATR	IL2		ATR
SERPINE1	NBN		SERPINE1
BAX	COL1A1		BAX
GSK3B	INSR		GSK3B
VIM	CYP1A1		VIM
SQSTM1	LINC02605		SQSTM1
TFRC	ACAN		TFRC
IL2RA	MALAT1		IL2RA
IGF1R	AGT		IGF1R
HMOX1	CETP		HMOX1
NOTCH1	PALB2		NOTCH1
BRIP1	CLU		BRIP1
FAS	CD36		FAS
HSPA4	FTO		HSPA4
EGF	KL		EGF
IFI16	FLT1		IFI16
GLB1	IL18		GLB1
UBC	LINC01672		UBC
PTGS2	ERCC1		PTGS2
THBS1	MAPK1		THBS1
CCL2	DRD2		CCL2
FCGR3A	NFE2L2		FCGR3A
PTK2	DMD		PTK2
GAS5	AGTR1		GAS5
MIR146A	CYP17A1		MIR146A
SOD1	CFTR		SOD1
MAP2K6	CYP2C19		MAP2K6
RHOA	GAPDH		RHOA
MAP2K4	MECP2		MAP2K4
CGAS	MYH7		CGAS
NF1	TNFRSF11B		NF1
IFNB1	LDLR		IFNB1
SOD2	FOXO3		SOD2
TP53BP1	ABCA1		TP53BP1
JAK2	PRL		JAK2
CDH1	CYP2D6		CDH1
TRA-TGC7-1	NF1		TRA-TGC7-1
TRA-TGC5-1	GRN		TRA-TGC5-1
RPS27A	IL4		RPS27A
PRKCA	HLA-B		PRKCA
PRKCD	FAS		PRKCD
CDC42	CYP1A2		CDC42
PIK3CG	GCK		PIK3CG
YAP1	IL1A		YAP1
HMGB1	PGR		HMGB1
CFLAR	REST		CFLAR
PALB2	KLK3		PALB2
ABL1	TCF7L2		ABL1
DNMT1	NGF		DNMT1
MAP2K3	NOS2		MAP2K3
G6PD	LIPC		G6PD
APP	CRYAA		APP
HSPA8	SLC2A1		HSPA8
CYCS	EDN1		CYCS
MAPK9	MMP1		MAPK9
MIR31HG	HTR2A		MIR31HG
PRKAA2	TH		PRKAA2
ASF1A	PRNP		ASF1A
	CNR1		PDGFRB
	GHRL		APOE
	VWF		CFH
	STAT3		INS
	MYC		MAPT
	NPPA		ABCA4
	CALCA		ARMS2
	ACHE		MTHFR
	FGF2		CRP
	EXOSC2		IL10
	THBS1		ALB
	SCN2A		HTRA1
	MIR34A		ACE
	NLRP3		APOB
	SERPINA3		PPARG
	SDHB		BDNF
	ABCC8		MLH1
	KCNH2		VDR
	TIMP3		LEP
	CERNA3		C3
	IGFBP1		HMCN1
	POMC		MT-TL1
	BCHE		MMP9
	RETN		ADIPOQ
	EPO		AR
	NOD2		SNCA
	PCNA		ERCC6
	NPC1		IGF2
	SMAD4		NOS3
	SMPD1		CST3
	FLT3		PRPH2
	RB1		GBA1
	CACNA1A		FBLN5
	TTN		PSEN1
	COL2A1		CFB
	PSEN2		HLA-DRB1
	ATXN2		AGER
	NTRK1		PRKN
	CSF3		ERCC2
	HOTAIR		CFI
	MT-ND1		CFHR3
	TGFBR2		COMT
	IDH1		MMP2
	MYBPC3		GSTM1
	FOXO1		LRRK2
	SST		F2
	TGFBR1		MSH6
	GJB2		GH1
	MKI67		CFHR1
	ESR2		ABCB1
	TYMS		F5
	HBB		TTR
	HTT		LOC126805793
	NPY		SLC6A4
	DNMT3A		IGFBP3
	SIRT3		PTPN11
	HRAS		CYP19A1
	MET		CYP3A4
	MIR146A		HFE
	RAD51C		ELN
	CASP3		HLA-DQB1
	PPT1		C2
	TARDBP		GSTP1
	XIST		SCN1A
	EPHA2		APC
	SIRT6		FBN1
	AFP		MPO
	CDKN1A		PON1
	CP		GFAP
	HNF4A		CYP2C9
	CYP1B1		KDR
	TPP1		SHBG
	HMOX1		GSTT1
	FGFR1		TP63
	SERPINF1		BGLAP
	FGFR3		RET
	ATRIP		CNGA3
	GPT		FMR1
	FN1		IL1RN
	SERPINC1		KCNJ11
	RAD51		ICAM1
	LOC106627981		PPARGC1A
	LEPR		HNF1A
	NTRK2		APOA1
	NR4A2		BCYRN1
	SMAD5-AS1		CTSD
	ERCC4		SCN5A
	MIR133B		BBS10
	BRIP1		SLC6A3
	PLAU		LPL
	MBL2		KCNQ1
	DES		CAT
	ATXN3		POLG
	REN		NPPB
	CD40LG		CX3CR1
	MTR		FSCN2
	UCP2		PMS2
	NOTCH3		CTLA4
	NR3C1		TF
	TNFSF11		GHR
	MMP3		NAMPT
	MUTYH		XRCC1
	MIR155		COL1A1
	GAS5		INSR
	DRD3		CYP1A1
	SERPINA1		ACAN
	TIMP1		MALAT1
	BMP6		AGT
	NRAS		CETP
	TREX1		CLU
	NAGLU		CD36
	IRS1		FTO
	PDGFRA		KL
	NAT2		FLT1
	PSAP		IL18
	LTA		ERCC1
	ANGPT2		DRD2
	TNNT2		DMD
	ADRB2		AGTR1
	SELP		CYP17A1
	IL17A		CFTR
	TFAM		CYP2C19
	GLA		GAPDH
	HNF1B		MECP2
	MBP		MYH7
	GABRG2		TNFRSF11B
	MYOC		LDLR
	DRD4		FOXO3
	C9orf72		PRL
	SLC17A5		CYP2D6
	MEN1		GRN
	MIR210		IL4
	GRIN2B		HLA-B
	XPC		CYP1A2
	MFSD8		GCK
	TLR2		REST
	ALPL		KLK3
	GNRH1		TCF7L2
	VCP		NGF
	GLB1		NOS2
	VHL		LIPC
	C11orf65		CRYAA
	IL13		SLC2A1
	SELE		EDN1
	B2M		MMP1
	CDKN1B		HTR2A
	HLA-C		TH
	VCAM1		CNR1
	NPM1		GHRL
	CYP3A5		VWF
	BEST1		NPPA
	CCR5		CALCA
	LOC126862571		ACHE
	MIR125A		FGF2
	CAV1		EXOSC2
	GNAS		SCN2A
	OGG1		NLRP3
	SCN1B		SERPINA3
	IFNA1		SDHB
	PTPN22		ABCC8
	TSHR		KCNH2
	RPE65		TIMP3
	PLAT		IGFBP1
	GGT1		POMC
	CD79A		BCHE
	GAA		RETN
	KCNQ2		EPO
	PARK7		NOD2
	HLA-DQA1		NPC1
	IGFBP2		SMAD4
	ENG		SMPD1
	MIR146B		FLT3
	NR3C2		CACNA1A
	RHO		TTN
	TBP		COL2A1
	GALC		PSEN2
	WT1		ATXN2
	F3		NTRK1
	BACE1		CSF3
	DICER1		HOTAIR
	TMX2-CTNND1		MT-ND1
	TLR3		TGFBR2
	NEAT1		IDH1
	SPP1		MYBPC3
	TERC		FOXO1
	BMP2		SST
	CDK4		TGFBR1
	HMGCR		GJB2
	LOC110806262		MKI67
	TNFRSF1A		ESR2
	CDKL5		TYMS
	PTCH1		HBB
	TGFB2		HTT
	TREM2		NPY
	ADH1C		DNMT3A
	CRYAB		SIRT3
	IL2RA		MET
	COL1A2		RAD51C
	BLM		PPT1
	HP		TARDBP
	HLA-A		EPHA2
	VKORC1		AFP
	KCNQ1DN		CP
	FOXP3		HNF4A
	KCNQ1OT1		CYP1B1
	MMP13		TPP1
	UGT1A1		FGFR1
	CHAT		SERPINF1
	BAX		FGFR3
	USH2A		ATRIP
	IFIH1		GPT
	RECQL4		FN1
	MT-RNR1		SERPINC1
	PGR-AS1		LOC106627981
			LEPR
			NTRK2
			NR4A2
			SMAD5-AS1
			ERCC4
			MIR133B
			PLAU
			MBL2
			DES
			ATXN3
			REN
			CD40LG
			MTR
			UCP2
			NOTCH3
			TNFSF11
			MMP3
			MUTYH
			MIR155
			DRD3
			SERPINA1
			TIMP1
			BMP6
			NRAS
			TREX1
			NAGLU
			IRS1
			PDGFRA
			NAT2
			PSAP
			LTA
			ANGPT2
			TNNT2
			ADRB2
			SELP
			IL17A
			TFAM
			GLA
			HNF1B
			MBP
			GABRG2
			MYOC
			DRD4
			C9orf72
			SLC17A5
			MIR210
			GRIN2B
			XPC
			MFSD8
			TLR2
			ALPL
			GNRH1
			VCP
			VHL
			C11orf65
			IL13
			SELE
			B2M
			HLA-C
			VCAM1
			CYP3A5
			BEST1
			CCR5
			LOC126862571
			MIR125A
			GNAS
			OGG1
			SCN1B
			IFNA1
			PTPN22
			TSHR
			RPE65
			PLAT
			GGT1
			CD79A
			GAA
			KCNQ2
			PARK7
			HLA-DQA1
			IGFBP2
			ENG
			MIR146B
			NR3C2
			RHO
			TBP
			GALC
			WT1
			F3
			BACE1
			DICER1
			TLR3
			NEAT1
			SPP1
			BMP2
			HMGCR
			LOC110806262
			TNFRSF1A
			CDKL5
			PTCH1
			TGFB2
			TREM2
			ADH1C
			CRYAB
			COL1A2
			BLM
			HP
			HLA-A
			VKORC1
			KCNQ1DN
			FOXP3
			KCNQ1OT1
			MMP13
			UGT1A1
			CHAT
			USH2A
			IFIH1
			RECQL4
			MT-RNR1
