# Supplementary material for: Integrating serum pharmacochemistry and network pharmacology to explore potential compounds and mechanisms of Alpiniae oxyphyllae fructus in the treatment of cellular senescence in diabetic kidney disease
Source: Front Med (Lausanne). 2024 Jul 3;11:1424644. doi: 10.3389/fmed.2024.1424644 (PMC11251962; doi:10.3389/fmed.2024.1424644)
Supplement: Supplementary file 4 [file Table_4.XLSX]

## Sheet: Supplementary Table 4
AverageShortestPathLength	BetweennessCentrality	ClosenessCentrality	ClusteringCoefficient	Degree	Eccentricity	IsSingleNode	name	NeighborhoodConnectivity	NumberOfDirectedEdges	NumberOfUndirectedEdges	PartnerOfMultiEdgedNodePairs	Radiality	selected	SelfLoops	shared name	Stress	TopologicalCoefficient	Type
1.17284	0.519894	0.852632	0	135	3	FALSE	cellular senescence in DKD	6.9037	0	135	0	0.99872	FALSE	0	cellular senescence in DKD	173194	0.227066	5
2.18519	0.032571	0.457627	0	53	3	FALSE	Compound 13	12.1887	0	53	0	0.991221	FALSE	0	Compound 13	32444	0.430334	2
2.2716	0.0275367	0.440217	0	51	3	FALSE	Compound 9	11.587	0	51	5	0.990581	FALSE	0	Compound 9	24040	0.407191	2
2.20988	0.0341769	0.452514	0	51	3	FALSE	Compound 1	11.9412	0	51	0	0.991038	FALSE	0	Compound 1	29522	0.420814	2
2.23457	0.0327923	0.447514	0	49	3	FALSE	Compound 12	11.1429	0	49	0	0.990855	FALSE	0	Compound 12	27212	0.39011	2
2.2716	0.0263301	0.440217	0	46	3	FALSE	Compound 18	11.8478	0	46	0	0.990581	FALSE	0	Compound 18	23972	0.417224	2
2.2963	0.0255755	0.435484	0	44	3	FALSE	Compound 8	12	0	44	0	0.990398	FALSE	0	Compound 8	22292	0.423077	2
2.30864	0.0243496	0.433155	0	43	3	FALSE	Compound 21	11.6512	0	43	0	0.990306	FALSE	0	Compound 21	21178	0.40966	2
2.30864	0.0232323	0.433155	0	43	3	FALSE	Compound 19	12.2558	0	43	0	0.990306	FALSE	0	Compound 19	20946	0.432916	2
2.32099	0.0253806	0.430851	0	42	3	FALSE	Compound 15	10.7857	0	42	0	0.990215	FALSE	0	Compound 15	19636	0.376374	2
2.32099	0.0322992	0.430851	0	42	3	FALSE	Compound 14	9.61905	0	42	0	0.990215	FALSE	0	Compound 14	18938	0.331502	2
2.32099	0.0165418	0.430851	0	42	3	FALSE	Compound 3	13.6429	0	42	0	0.990215	FALSE	0	Compound 3	19592	0.486264	2
2.34568	0.0186652	0.426316	0	40	3	FALSE	Compound 10	12.55	0	40	0	0.990032	FALSE	0	Compound 10	18364	0.444231	2
2.37037	0.0167399	0.421875	0	38	3	FALSE	Compound 20	13.2105	0	38	0	0.989849	FALSE	0	Compound 20	16626	0.469636	2
2.45679	0.00935467	0.407035	0	31	3	FALSE	Compound 25	13.0645	0	31	0	0.989209	FALSE	0	Compound 25	10870	0.46402	2
2.45679	0.0118757	0.407035	0	31	3	FALSE	Compound 22	12.4516	0	31	0	0.989209	FALSE	0	Compound 22	11050	0.440447	2
2.46914	0.00630657	0.405	0	30	3	FALSE	Compound 17	15.3333	0	30	0	0.989118	FALSE	0	Compound 17	9506	0.551282	2
2.46914	0.00887663	0.405	0	30	3	FALSE	Compound 7	14.7333	0	30	0	0.989118	FALSE	0	Compound 7	9822	0.528205	2
1.84568	0.0171877	0.541806	0	26	3	FALSE	AOF	31.6538	0	26	0	0.993736	FALSE	0	AOF	24400	0.227066	1
1.87037	0.0138174	0.534653	0	24	3	FALSE	EGFR	38.4583	0	24	0	0.993553	FALSE	0	EGFR	24414	0.277469	3
2.5679	0.00561508	0.389423	0	22	3	FALSE	Compound 26	13.4545	0	22	0	0.988386	FALSE	0	Compound 26	5422	0.479021	2
1.89506	0.0108188	0.527687	0	22	3	FALSE	BCHE	38.4091	0	22	0	0.99337	FALSE	0	BCHE	19932	0.277104	3
2.58025	0.00468585	0.38756	0	21	3	FALSE	Compound 4	14.1905	0	21	0	0.988294	FALSE	0	Compound 4	4796	0.507326	2
1.90741	0.00773044	0.524272	0	21	3	FALSE	AR	41.2381	0	21	0	0.993278	FALSE	0	AR	18232	0.29806	3
1.90741	0.00945624	0.524272	0	21	3	FALSE	MAPK14	40.0952	0	21	0	0.993278	FALSE	0	MAPK14	18320	0.289594	3
1.9321	0.00600072	0.517572	0	20	3	FALSE	TTR	43.7895	0	20	1	0.993096	FALSE	0	TTR	15326	0.316959	3
1.9321	0.00636671	0.517572	0	20	3	FALSE	MAPK8	43.4737	0	20	1	0.993096	FALSE	0	MAPK8	15502	0.31462	3
1.9321	0.00707138	0.517572	0	20	3	FALSE	ESR1	42.1579	0	20	1	0.993096	FALSE	0	ESR1	15578	0.304873	3
1.9321	0.00650058	0.517572	0	19	3	FALSE	SRC	43.6316	0	19	0	0.993096	FALSE	0	SRC	15570	0.315789	3
1.9321	0.00794269	0.517572	0	19	3	FALSE	F2	41.2105	0	19	0	0.993096	FALSE	0	F2	15370	0.297856	3
1.94444	0.00706648	0.514286	0	18	3	FALSE	BACE1	41.4444	0	18	0	0.993004	FALSE	0	BACE1	14022	0.299588	3
2.62963	0.00327635	0.380282	0	17	3	FALSE	Compound 23	11.4706	0	17	0	0.987929	FALSE	0	Compound 23	3112	0.402715	2
2.62963	0.00170756	0.380282	0	17	3	FALSE	Compound 5	16.4118	0	17	0	0.987929	FALSE	0	Compound 5	2884	0.59276	2
1.95679	0.00547565	0.511041	0	17	3	FALSE	PPARG	43.5882	0	17	0	0.992913	FALSE	0	PPARG	12272	0.315468	3
1.96914	0.00474005	0.507837	0	16	3	FALSE	PARP1	45.25	0	16	0	0.992821	FALSE	0	PARP1	11400	0.327778	3
1.96914	0.00433165	0.507837	0	16	3	FALSE	SHBG	44.5	0	16	0	0.992821	FALSE	0	SHBG	10708	0.322222	3
1.96914	0.00549774	0.507837	0	16	3	FALSE	KDR	41.5	0	16	0	0.992821	FALSE	0	KDR	10720	0.3	3
1.96914	0.00421305	0.507837	0	16	3	FALSE	MMP3	46.5	0	16	0	0.992821	FALSE	0	MMP3	11212	0.337037	3
1.98148	0.00342989	0.504673	0	16	3	FALSE	MAPK10	46.7333	0	16	1	0.99273	FALSE	0	MAPK10	9538	0.338765	3
1.98148	0.00466458	0.504673	0	15	3	FALSE	NOS3	46.8667	0	15	0	0.99273	FALSE	0	NOS3	10138	0.339753	3
1.98148	0.00356113	0.504673	0	15	3	FALSE	GSK3B	45.4	0	15	0	0.99273	FALSE	0	GSK3B	9378	0.328889	3
1.98148	0.00438543	0.504673	0	15	3	FALSE	GSTP1	43.4	0	15	0	0.99273	FALSE	0	GSTP1	9314	0.314074	3
1.98148	0.00405873	0.504673	0	15	3	FALSE	CYP19A1	46.6	0	15	0	0.99273	FALSE	0	CYP19A1	10182	0.337778	3
1.99383	0.00372508	0.501548	0	14	3	FALSE	NR3C2	45.8571	0	14	0	0.992638	FALSE	0	NR3C2	8530	0.332275	3
1.99383	0.00331266	0.501548	0	14	3	FALSE	ALB	45.9286	0	14	0	0.992638	FALSE	0	ALB	8292	0.332804	3
1.99383	0.00313028	0.501548	0	14	3	FALSE	CFB	48	0	14	0	0.992638	FALSE	0	CFB	8598	0.348148	3
1.99383	0.00369614	0.501548	0	14	3	FALSE	ESR2	43.2143	0	14	0	0.992638	FALSE	0	ESR2	8156	0.312698	3
2.00617	0.00352546	0.498462	0	13	3	FALSE	MAPK1	44.6923	0	13	0	0.992547	FALSE	0	MAPK1	7500	0.323647	3
2.69136	0.000866277	0.37156	0	12	3	FALSE	Compound 6	17.4167	0	12	0	0.987471	FALSE	0	Compound 6	1410	0.63141	2
2.01852	0.00236864	0.495413	0	12	3	FALSE	TGFBR1	49.4167	0	12	0	0.992455	FALSE	0	TGFBR1	6370	0.358642	3
2.01852	0.00249157	0.495413	0	12	3	FALSE	HSPA8	47.5	0	12	0	0.992455	FALSE	0	HSPA8	6184	0.344444	3
2.01852	0.00252736	0.495413	0	12	3	FALSE	BMP2	45.6667	0	12	0	0.992455	FALSE	0	BMP2	5996	0.330864	3
2.01852	0.00294058	0.495413	0	12	3	FALSE	PTGS2	47.4167	0	12	0	0.992455	FALSE	0	PTGS2	6750	0.343827	3
2.03086	0.00353282	0.492401	0	11	3	FALSE	FGFR1	42.4545	0	11	0	0.992364	FALSE	0	FGFR1	5326	0.307071	3
2.71605	0.00150323	0.368182	0	10	3	FALSE	Compound 16	12.7	0	10	0	0.987289	FALSE	0	Compound 16	1212	0.45	2
2.04321	0.00214102	0.489426	0	10	3	FALSE	MMP1	49.6	0	10	0	0.992273	FALSE	0	MMP1	4926	0.36	3
2.04321	0.00211783	0.489426	0	10	3	FALSE	SOD2	48.9	0	10	0	0.992273	FALSE	0	SOD2	4320	0.354815	3
2.7284	0.000403752	0.366516	0	9	3	FALSE	Compound 24	18.3333	0	9	0	0.987197	FALSE	0	Compound 24	776	0.666667	2
2.05556	0.00165483	0.486486	0	9	3	FALSE	MET	49.8889	0	9	0	0.992181	FALSE	0	MET	3900	0.36214	3
2.05556	0.0012225	0.486486	0	9	3	FALSE	CASP3	55.6667	0	9	0	0.992181	FALSE	0	CASP3	3600	0.404938	3
2.05556	0.00150256	0.486486	0	9	3	FALSE	CTSD	49.8889	0	9	0	0.992181	FALSE	0	CTSD	3680	0.36214	3
2.0679	0.001581	0.483582	0	8	3	FALSE	MMP2	49.375	0	8	0	0.99209	FALSE	0	MMP2	3146	0.358333	3
2.0679	0.00119483	0.483582	0	8	3	FALSE	ERBB2	53.625	0	8	0	0.99209	FALSE	0	ERBB2	3170	0.389815	3
2.0679	0.00105528	0.483582	0	8	3	FALSE	PIK3CA	56.75	0	8	0	0.99209	FALSE	0	PIK3CA	3100	0.412963	3
2.0679	0.00331793	0.483582	0	8	3	FALSE	DRD2	44.625	0	8	0	0.99209	FALSE	0	DRD2	3154	0.323148	3
2.0679	0.00348253	0.483582	0	8	3	FALSE	SLC6A3	46.5	0	8	0	0.99209	FALSE	0	SLC6A3	3260	0.337037	3
2.0679	0.00125461	0.483582	0	8	3	FALSE	PSEN1	49.5	0	8	0	0.99209	FALSE	0	PSEN1	2944	0.359259	3
2.0679	0.00125461	0.483582	0	8	3	FALSE	PSEN2	49.5	0	8	0	0.99209	FALSE	0	PSEN2	2944	0.359259	3
2.0679	0.00108605	0.483582	0	8	3	FALSE	PIK3CG	54.125	0	8	0	0.99209	FALSE	0	PIK3CG	3006	0.393519	3
2.74074	0.000810016	0.364865	0	8	3	FALSE	Compound 2	16.875	0	8	0	0.987106	FALSE	0	Compound 2	710	0.610577	2
2.08025	0.00148171	0.480712	0	7	3	FALSE	KCNH2	49.5714	0	7	0	0.991998	FALSE	0	KCNH2	2366	0.359788	3
2.08025	0.00111451	0.480712	0	7	3	FALSE	PDGFRB	52	0	7	0	0.991998	FALSE	0	PDGFRB	2370	0.377778	3
2.08025	0.000855852	0.480712	0	7	3	FALSE	HMGCR	56.2857	0	7	0	0.991998	FALSE	0	HMGCR	2362	0.409524	3
2.08025	0.00155028	0.480712	0	7	3	FALSE	ADH1C	50	0	7	0	0.991998	FALSE	0	ADH1C	2410	0.362963	3
2.08025	0.00086951	0.480712	0	7	3	FALSE	NOS2	57.5714	0	7	0	0.991998	FALSE	0	NOS2	2390	0.419048	3
2.09259	0.000898954	0.477876	0	6	3	FALSE	PDGFRA	53	0	6	0	0.991907	FALSE	0	PDGFRA	1794	0.385185	3
2.09259	0.000938104	0.477876	0	6	3	FALSE	MMP9	54.5	0	6	0	0.991907	FALSE	0	MMP9	1828	0.396296	3
2.76543	0.000679661	0.361607	0	6	3	FALSE	Compound 11	9	0	6	0	0.986923	FALSE	0	Compound 11	358	0.307692	2
2.09259	0.000674933	0.477876	0	6	3	FALSE	JAK2	57.3333	0	6	0	0.991907	FALSE	0	JAK2	1750	0.417284	3
2.09259	0.000885657	0.477876	0	6	3	FALSE	FLT1	53.5	0	6	0	0.991907	FALSE	0	FLT1	1772	0.388889	3
2.09259	0.0020173	0.477876	0	6	3	FALSE	SLC6A4	52.6667	0	6	0	0.991907	FALSE	0	SLC6A4	1818	0.382716	3
2.09259	0.000607159	0.477876	0	6	3	FALSE	CYP17A1	60.6667	0	6	0	0.991907	FALSE	0	CYP17A1	1734	0.441975	3
2.09259	0.00121852	0.477876	0	6	3	FALSE	ACHE	51.8333	0	6	0	0.991907	FALSE	0	ACHE	1828	0.376543	3
2.09259	0.000790528	0.477876	0	6	3	FALSE	REN	53.8333	0	6	0	0.991907	FALSE	0	REN	1724	0.391358	3
2.09259	0.000667188	0.477876	0	6	3	FALSE	NR3C1	57.8333	0	6	0	0.991907	FALSE	0	NR3C1	1760	0.420988	3
2.10494	0.000571029	0.475073	0	6	3	FALSE	PLAU	56.8	0	6	1	0.991815	FALSE	0	PLAU	1204	0.413333	3
2.09259	0.000599647	0.477876	0	6	3	FALSE	IGF1R	58.1667	0	6	0	0.991907	FALSE	0	IGF1R	1544	0.423457	3
2.09259	0.000791489	0.477876	0	6	3	FALSE	AKT1	55.6667	0	6	0	0.991907	FALSE	0	AKT1	1798	0.404938	3
2.09259	0.000824605	0.477876	0	6	3	FALSE	APP	56	0	6	0	0.991907	FALSE	0	APP	1854	0.407407	3
2.10494	0.000493393	0.475073	0	5	3	FALSE	LRRK2	58.8	0	5	0	0.991815	FALSE	0	LRRK2	1196	0.428148	3
2.10494	0.00046742	0.475073	0	5	3	FALSE	MDM2	60.2	0	5	0	0.991815	FALSE	0	MDM2	1204	0.438519	3
2.10494	0.000418291	0.475073	0	5	3	FALSE	MTOR	65.8	0	5	0	0.991815	FALSE	0	MTOR	1232	0.48	3
2.10494	0.000675216	0.475073	0	5	3	FALSE	ALPL	55.6	0	5	0	0.991815	FALSE	0	ALPL	1228	0.404444	3
2.10494	0.000475049	0.475073	0	5	3	FALSE	FLT3	62.4	0	5	0	0.991815	FALSE	0	FLT3	1276	0.454815	3
2.10494	0.000505463	0.475073	0	5	3	FALSE	CNR1	58.6	0	5	0	0.991815	FALSE	0	CNR1	1236	0.426667	3
2.10494	0.000785518	0.475073	0	5	3	FALSE	CYP1A2	55.6	0	5	0	0.991815	FALSE	0	CYP1A2	1332	0.404444	3
2.10494	0.000592014	0.475073	0	5	3	FALSE	PTPN11	55.8	0	5	0	0.991815	FALSE	0	PTPN11	1184	0.405926	3
2.10494	0.000590104	0.475073	0	5	3	FALSE	PRKCA	56.8	0	5	0	0.991815	FALSE	0	PRKCA	1280	0.413333	3
2.10494	0.000471795	0.475073	0	5	3	FALSE	CDK4	61.2	0	5	0	0.991815	FALSE	0	CDK4	1208	0.445926	3
2.11728	0.000568253	0.472303	0	4	3	FALSE	TLR4	59.25	0	4	0	0.991724	FALSE	0	TLR4	910	0.431481	3
2.11728	0.000288133	0.472303	0	4	3	FALSE	CREBBP	68.5	0	4	0	0.991724	FALSE	0	CREBBP	788	0.5	3
2.11728	0.000513834	0.472303	0	4	3	FALSE	CETP	61.75	0	4	0	0.991724	FALSE	0	CETP	870	0.45	3
2.11728	0.00147876	0.472303	0	4	3	FALSE	HTR2A	58.25	0	4	0	0.991724	FALSE	0	HTR2A	914	0.424074	3
2.11728	0.000299277	0.472303	0	4	3	FALSE	PIK3CD	69	0	4	0	0.991724	FALSE	0	PIK3CD	824	0.503704	3
2.11728	0.000320276	0.472303	0	4	3	FALSE	RET	65.25	0	4	0	0.991724	FALSE	0	RET	782	0.475926	3
2.11728	0.000363826	0.472303	0	4	3	FALSE	CCR5	63	0	4	0	0.991724	FALSE	0	CCR5	848	0.459259	3
2.11728	0.000323946	0.472303	0	4	3	FALSE	ICAM1	65.5	0	4	0	0.991724	FALSE	0	ICAM1	816	0.477778	3
2.11728	0.000346683	0.472303	0	4	3	FALSE	CYP2C9	65	0	4	0	0.991724	FALSE	0	CYP2C9	828	0.474074	3
2.11728	0.00028417	0.472303	0	4	3	FALSE	CCND1	68.75	0	4	0	0.991724	FALSE	0	CCND1	774	0.501852	3
2.11728	0.000317021	0.472303	0	4	3	FALSE	ABCB1	68.5	0	4	0	0.991724	FALSE	0	ABCB1	840	0.5	3
2.11728	0.000291079	0.472303	0	4	3	FALSE	TERT	69	0	4	0	0.991724	FALSE	0	TERT	800	0.503704	3
2.12963	0.000213777	0.469565	0	3	3	FALSE	KCNQ1	70.6667	0	3	0	0.991632	FALSE	0	KCNQ1	470	0.516049	3
2.12963	0.000227123	0.469565	0	3	3	FALSE	PRKCD	69.3333	0	3	0	0.991632	FALSE	0	PRKCD	478	0.506173	3
2.12963	0.000166661	0.469565	0	3	3	FALSE	NTRK1	76.6667	0	3	0	0.991632	FALSE	0	NTRK1	442	0.560494	3
2.12963	0.000166661	0.469565	0	3	3	FALSE	CASP8	76.6667	0	3	0	0.991632	FALSE	0	CASP8	442	0.560494	3
2.12963	0.000166661	0.469565	0	3	3	FALSE	MAP2K1	76.6667	0	3	0	0.991632	FALSE	0	MAP2K1	442	0.560494	3
2.12963	0.000174306	0.469565	0	3	3	FALSE	KIT	75.6667	0	3	0	0.991632	FALSE	0	KIT	462	0.553086	3
2.12963	0.000174306	0.469565	0	3	3	FALSE	BRAF	75.6667	0	3	0	0.991632	FALSE	0	BRAF	462	0.553086	3
2.12963	0.000189892	0.469565	0	3	3	FALSE	FTO	75.3333	0	3	0	0.991632	FALSE	0	FTO	474	0.550617	3
2.12963	0.000189377	0.469565	0	3	3	FALSE	VCP	73	0	3	0	0.991632	FALSE	0	VCP	466	0.533333	3
2.12963	0.000197107	0.469565	0	3	3	FALSE	STAT3	74.3333	0	3	0	0.991632	FALSE	0	STAT3	486	0.54321	3
2.12963	0.000162619	0.469565	0	3	3	FALSE	ABL1	76.6667	0	3	0	0.991632	FALSE	0	ABL1	434	0.560494	3
2.12963	0.000181016	0.469565	0	3	3	FALSE	MPO	74	0	3	0	0.991632	FALSE	0	MPO	462	0.540741	3
2.12963	0.000299048	0.469565	0	3	3	FALSE	TGFBR2	62.3333	0	3	0	0.991632	FALSE	0	TGFBR2	490	0.454321	3
2.12963	0.000208238	0.469565	0	3	3	FALSE	TNF	70.3333	0	3	0	0.991632	FALSE	0	TNF	466	0.51358	3
2.12963	0.000311644	0.469565	0	3	3	FALSE	HMOX1	62.3333	0	3	0	0.991632	FALSE	0	HMOX1	506	0.454321	3
2.12963	0.000190346	0.469565	0	3	3	FALSE	ACE	73	0	3	0	0.991632	FALSE	0	ACE	470	0.533333	3
2.12963	0.000190346	0.469565	0	3	3	FALSE	CTNNB1	73	0	3	0	0.991632	FALSE	0	CTNNB1	470	0.533333	3
2.12963	0.000159804	0.469565	0	3	3	FALSE	SERPINA1	77.3333	0	3	0	0.991632	FALSE	0	SERPINA1	438	0.565432	3
2.12963	0.000159862	0.469565	0	3	3	FALSE	SELP	77.3333	0	3	0	0.991632	FALSE	0	SELP	434	0.565432	3
2.12963	0.000182225	0.469565	0	3	3	FALSE	CFTR	76	0	3	0	0.991632	FALSE	0	CFTR	470	0.555556	3
2.12963	0.000175764	0.469565	0	3	3	FALSE	BCL2	74.6667	0	3	0	0.991632	FALSE	0	BCL2	442	0.545679	3
2.12963	0.000182225	0.469565	0	3	3	FALSE	F3	76	0	3	0	0.991632	FALSE	0	F3	470	0.555556	3
2.14198	0.000167193	0.466859	0	2	3	FALSE	RHOA	78.5	0	2	0	0.991541	FALSE	0	RHOA	232	0.574074	3
2.14198	7.99933e-05	0.466859	0	2	3	FALSE	NAMPT	89	0	2	0	0.991541	FALSE	0	NAMPT	190	0.651852	3
2.14198	7.99933e-05	0.466859	0	2	3	FALSE	TNFRSF1A	89	0	2	0	0.991541	FALSE	0	TNFRSF1A	190	0.651852	3
2.14198	8.96306e-05	0.466859	0	2	3	FALSE	TP53	86.5	0	2	0	0.991541	FALSE	0	TP53	200	0.633333	3
2.14198	8.96306e-05	0.466859	0	2	3	FALSE	AGTR1	86.5	0	2	0	0.991541	FALSE	0	AGTR1	200	0.633333	3
2.14198	7.8446e-05	0.466859	0	2	3	FALSE	SELE	89	0	2	0	0.991541	FALSE	0	SELE	190	0.651852	3
2.14198	7.8446e-05	0.466859	0	2	3	FALSE	GCK	89	0	2	0	0.991541	FALSE	0	GCK	190	0.651852	3
2.14198	7.30227e-05	0.466859	0	2	3	FALSE	VHL	90.5	0	2	0	0.991541	FALSE	0	VHL	184	0.662963	3
2.14198	0.000408999	0.466859	0	2	3	FALSE	CYP2D6	72.5	0	2	0	0.991541	FALSE	0	CYP2D6	256	0.52963	3
2.14198	8.45085e-05	0.466859	0	2	3	FALSE	CHEK2	88.5	0	2	0	0.991541	FALSE	0	CHEK2	192	0.648148	3
2.14198	8.45085e-05	0.466859	0	2	3	FALSE	VDR	88.5	0	2	0	0.991541	FALSE	0	VDR	192	0.648148	3
2.14198	8.29808e-05	0.466859	0	2	3	FALSE	EP300	88.5	0	2	0	0.991541	FALSE	0	EP300	192	0.648148	3
2.14198	8.29808e-05	0.466859	0	2	3	FALSE	RELA	88.5	0	2	0	0.991541	FALSE	0	RELA	192	0.648148	3
2.14198	8.29808e-05	0.466859	0	2	3	FALSE	ADA	88.5	0	2	0	0.991541	FALSE	0	ADA	192	0.648148	3
2.14198	8.29808e-05	0.466859	0	2	3	FALSE	CYP1A1	88.5	0	2	0	0.991541	FALSE	0	CYP1A1	192	0.648148	3
2.14198	8.29808e-05	0.466859	0	2	3	FALSE	IGFBP3	88.5	0	2	0	0.991541	FALSE	0	IGFBP3	192	0.648148	3
2.14198	8.29808e-05	0.466859	0	2	3	FALSE	NFE2L2	88.5	0	2	0	0.991541	FALSE	0	NFE2L2	192	0.648148	3
2.14198	8.29808e-05	0.466859	0	2	3	FALSE	CYP1B1	88.5	0	2	0	0.991541	FALSE	0	CYP1B1	192	0.648148	3
2.14198	6.86783e-05	0.466859	0	2	3	FALSE	RAF1	92	0	2	0	0.991541	FALSE	0	RAF1	178	0.674074	3
2.14198	0.000880289	0.466859	0	2	3	FALSE	ADRB2	70.5	0	2	0	0.991541	FALSE	0	ADRB2	264	0.514815	3
2.14198	8.48121e-05	0.466859	0	2	3	FALSE	HNF4A	87.5	0	2	0	0.991541	FALSE	0	HNF4A	196	0.640741	3
2.14198	8.48121e-05	0.466859	0	2	3	FALSE	DRD4	87.5	0	2	0	0.991541	FALSE	0	DRD4	196	0.640741	3
2.14198	7.69132e-05	0.466859	0	2	3	FALSE	G6PD	89.5	0	2	0	0.991541	FALSE	0	G6PD	188	0.655556	3
2.14198	7.69132e-05	0.466859	0	2	3	FALSE	IL6	89.5	0	2	0	0.991541	FALSE	0	IL6	188	0.655556	3
2.14198	7.69132e-05	0.466859	0	2	3	FALSE	MAPK3	89.5	0	2	0	0.991541	FALSE	0	MAPK3	188	0.655556	3
2.14198	0.000112945	0.466859	0	2	3	FALSE	IL2	82.5	0	2	0	0.991541	FALSE	0	IL2	216	0.603704	3
2.14198	0.000168593	0.466859	0	2	3	FALSE	DNMT3A	78	0	2	0	0.991541	FALSE	0	DNMT3A	234	0.57037	3
2.14198	0.00044511	0.466859	0	2	3	FALSE	HTT	71.5	0	2	0	0.991541	FALSE	0	HTT	260	0.522222	3
2.14198	6.40306e-05	0.466859	0	2	3	FALSE	PRKAA1	93	0	2	0	0.991541	FALSE	0	PRKAA1	174	0.681481	3
2.14198	6.40306e-05	0.466859	0	2	3	FALSE	SNCA	93	0	2	0	0.991541	FALSE	0	SNCA	174	0.681481	3
