# Supplementary material for: Integrating serum pharmacochemistry and network pharmacology to explore potential compounds and mechanisms of Alpiniae oxyphyllae fructus in the treatment of cellular senescence in diabetic kidney disease
Source: Front Med (Lausanne). 2024 Jul 3;11:1424644. doi: 10.3389/fmed.2024.1424644 (PMC11251962; doi:10.3389/fmed.2024.1424644)
Supplement: Supplementary file 5 [file Table_5.XLSX]

## Sheet: PPI
AverageShortestPathLength	BetweennessCentrality	ClosenessCentrality	ClusteringCoefficient	Degree	Eccentricity	IsSingleNode	name	NeighborhoodConnectivity	NumberOfDirectedEdges	NumberOfUndirectedEdges	PartnerOfMultiEdgedNodePairs	Radiality	selected	SelfLoops	shared name	Stress	TopologicalCoefficient
2.25862	0.144413	0.442748	0.198864	66	6	FALSE	TP53	11.6667	0	66	33	0.96186	FALSE	0	TP53	10120	0.15311
2.27586	0.106236	0.439394	0.258065	62	6	FALSE	SRC	13.4194	0	62	31	0.961338	FALSE	0	SRC	7916	0.183385
2.2069	0.0926992	0.453125	0.248677	56	6	FALSE	STAT3	13.6429	0	56	28	0.963427	FALSE	0	STAT3	6428	0.179041
2.31034	0.0824484	0.432836	0.263333	50	6	FALSE	AKT1	14.52	0	50	25	0.960293	FALSE	0	AKT1	5816	0.191053
2.41379	0.0440505	0.414286	0.273333	50	6	FALSE	PIK3CA	13.04	0	50	25	0.957158	FALSE	0	PIK3CA	4160	0.186286
2.39655	0.0520975	0.417266	0.278986	48	6	FALSE	CTNNB1	13.6667	0	48	24	0.95768	FALSE	0	CTNNB1	3916	0.189815
2.34483	0.0566986	0.426471	0.398268	44	6	FALSE	ESR1	16.7273	0	44	22	0.959248	FALSE	0	ESR1	4354	0.217237
2.62069	0.0218967	0.381579	0.290476	42	6	FALSE	PIK3CD	11.619	0	42	21	0.950888	FALSE	0	PIK3CD	2330	0.196933
2.31034	0.0550808	0.432836	0.403509	38	5	FALSE	EGFR	16.2105	0	38	19	0.960293	FALSE	0	EGFR	4572	0.221341
2.34483	0.0267081	0.426471	0.397059	34	5	FALSE	MAPK1	16.4118	0	34	17	0.959248	FALSE	0	MAPK1	3184	0.231152
2.35345	0.0299388	0.424908	0.375	34	5	FALSE	MAPK3	15.5882	0	34	17	0.958986	FALSE	0	MAPK3	3494	0.222689
2.31034	0.0988709	0.432836	0.213235	34	6	FALSE	MAPK8	13.6471	0	34	17	0.960293	FALSE	0	MAPK8	5852	0.178793
2.62931	0.00684911	0.380328	0.485294	34	6	FALSE	PTPN11	15.6471	0	34	17	0.950627	FALSE	0	PTPN11	720	0.265204
2.38793	0.0460333	0.418773	0.441667	32	6	FALSE	EP300	15.875	0	32	16	0.957941	FALSE	0	EP300	3116	0.219618
2.49138	0.0211507	0.401384	0.391667	32	6	FALSE	CREBBP	14.375	0	32	16	0.954807	FALSE	0	CREBBP	1996	0.214552
2.40517	0.134648	0.415771	0.2	30	6	FALSE	IL6	11.8	0	30	15	0.957419	FALSE	0	IL6	8656	0.172549
2.5431	0.00952676	0.39322	0.494505	28	6	FALSE	CCND1	16.4286	0	28	14	0.953239	FALSE	0	CCND1	932	0.245203
2.34483	0.047509	0.426471	0.32967	28	5	FALSE	CASP3	14.7857	0	28	14	0.959248	FALSE	0	CASP3	3272	0.204365
2.48276	0.0498422	0.402778	0.274725	28	6	FALSE	TNF	12.7857	0	28	14	0.955068	FALSE	0	TNF	3892	0.193723
2.66379	0.0123127	0.375405	0.410256	26	5	FALSE	RAF1	15.4615	0	26	13	0.949582	FALSE	0	RAF1	1328	0.269906
2.63793	0.00981337	0.379085	0.666667	26	6	FALSE	JAK2	16.3846	0	26	13	0.950366	FALSE	0	JAK2	706	0.303419
2.59483	0.0212197	0.385382	0.409091	24	6	FALSE	BCL2	15.4167	0	24	12	0.951672	FALSE	0	BCL2	1304	0.247312
2.58621	0.00198496	0.386667	0.69697	24	6	FALSE	ERBB2	21.5833	0	24	12	0.951933	FALSE	0	ERBB2	282	0.332051
2.43103	0.0136003	0.411348	0.409091	24	6	FALSE	RELA	17.5833	0	24	12	0.956635	FALSE	0	RELA	1538	0.257353
2.63793	0.00365479	0.379085	0.590909	24	6	FALSE	IGF1R	18.8333	0	24	12	0.950366	FALSE	0	IGF1R	398	0.313889
2.69828	0.00424261	0.370607	0.490909	22	6	FALSE	MDM2	15.9091	0	22	11	0.948537	FALSE	0	MDM2	404	0.294613
2.68966	0.012822	0.371795	0.288889	20	6	FALSE	GSK3B	13.9	0	20	10	0.948798	FALSE	0	GSK3B	1048	0.239655
2.76724	0.0748118	0.361371	0.266667	20	5	FALSE	PRKCA	11.4	0	20	10	0.946447	FALSE	0	PRKCA	7870	0.261905
2.63793	0.00691966	0.379085	0.511111	20	5	FALSE	PRKCD	17.4	0	20	10	0.950366	FALSE	0	PRKCD	996	0.310714
2.62069	0.052589	0.381579	0.288889	20	5	FALSE	HSPA8	12.4	0	20	10	0.950888	FALSE	0	HSPA8	3330	0.217544
2.75862	0.0865359	0.3625	0.0833333	18	5	FALSE	APP	6.22222	0	18	9	0.946708	FALSE	0	APP	3670	0.144444
2.73276	0.00544013	0.365931	0.555556	18	6	FALSE	MAPK14	16.5556	0	18	9	0.947492	FALSE	0	MAPK14	426	0.306584
2.66379	0.000627603	0.375405	0.833333	18	7	FALSE	AR	21.6667	0	18	9	0.949582	FALSE	0	AR	148	0.349462
2.86207	0.00284999	0.349398	0.472222	18	6	FALSE	MAP2K1	13	0	18	9	0.943574	FALSE	0	MAP2K1	242	0.309524
2.7931	0.000623324	0.358025	0.861111	18	6	FALSE	PDGFRB	18.8889	0	18	9	0.945664	FALSE	0	PDGFRB	118	0.377778
3	0.112404	0.333333	0.0714286	16	6	FALSE	ALB	4.625	0	16	8	0.939394	FALSE	0	ALB	5588	0.148148
2.7069	0.0389244	0.369427	0.178571	16	5	FALSE	MTOR	15.625	0	16	8	0.948276	FALSE	0	MTOR	2460	0.287736
2.89655	0.0175826	0.345238	0.642857	16	7	FALSE	KDR	17.625	0	16	8	0.942529	FALSE	0	KDR	1362	0.35
2.73276	0.000254296	0.365931	0.821429	16	6	FALSE	MET	22.25	0	16	8	0.947492	FALSE	0	MET	52	0.397321
2.81034	6.4406e-05	0.355828	0.928571	16	6	FALSE	PDGFRA	20.375	0	16	8	0.945141	FALSE	0	PDGFRA	18	0.415816
2.93103	0.0438281	0.341176	0.25	16	7	FALSE	MMP9	9.625	0	16	8	0.941484	FALSE	0	MMP9	3194	0.22619
2.7069	0.0363767	0.369427	0.285714	14	6	FALSE	RHOA	16.4286	0	14	7	0.948276	FALSE	0	RHOA	1860	0.290816
2.86207	0.00229332	0.349398	0.571429	14	5	FALSE	BRAF	14.4286	0	14	7	0.943574	FALSE	0	BRAF	314	0.320635
3.87069	0.019981	0.258352	0.333333	14	8	FALSE	CYP1A1	3.57143	0	14	7	0.913009	FALSE	0	CYP1A1	1200	0.342857
2.80172	0.00743605	0.356923	0.619048	14	6	FALSE	ESR2	16.7143	0	14	7	0.945402	FALSE	0	ESR2	762	0.341108
2.87069	0.0053457	0.348348	0.380952	14	7	FALSE	TLR4	14.2857	0	14	7	0.943312	FALSE	0	TLR4	552	0.303951
2.72414	0.0147016	0.367089	0.4	12	5	FALSE	HTT	14	0	12	6	0.947753	FALSE	0	HTT	1208	0.28
2.76724	0.00214992	0.361371	0.666667	12	6	FALSE	PPARG	18.1667	0	12	6	0.946447	FALSE	0	PPARG	162	0.352941
2.68103	0.0297633	0.37299	0.266667	12	7	FALSE	PTGS2	16.1667	0	12	6	0.94906	FALSE	0	PTGS2	1934	0.282738
3.02586	0.0173685	0.330484	0.3	10	7	FALSE	NFE2L2	13.6	0	10	5	0.93861	FALSE	0	NFE2L2	1230	0.362162
3.12931	0.0354027	0.319559	0.2	10	5	FALSE	SNCA	6.2	0	10	5	0.935475	FALSE	0	SNCA	1646	0.263636
3.02586	0.0151629	0.330484	0.3	10	6	FALSE	PSEN1	9.4	0	10	5	0.93861	FALSE	0	PSEN1	766	0.268571
2.84483	0.00277465	0.351515	0.5	10	6	FALSE	CASP8	15.6	0	10	5	0.944096	FALSE	0	CASP8	252	0.346667
2.92241	0.00134925	0.342183	0.5	10	7	FALSE	TNFRSF1A	14.4	0	10	5	0.941745	FALSE	0	TNFRSF1A	132	0.342857
2.81897	0.0300086	0.35474	0.6	10	7	FALSE	NR3C1	19	0	10	5	0.94488	FALSE	0	NR3C1	1642	0.368627
4.06897	0.00102342	0.245763	0.6	10	8	FALSE	CYP1A2	4.4	0	10	5	0.907001	FALSE	0	CYP1A2	114	0.488889
3.17241	0.0408104	0.315217	0.5	10	7	FALSE	GSTP1	7.2	0	10	5	0.934169	FALSE	0	GSTP1	2182	0.291667
2.89655	0.00257494	0.345238	0.4	10	5	FALSE	KIT	20.2	0	10	5	0.942529	FALSE	0	KIT	530	0.465116
3.00862	0	0.332378	1	8	7	FALSE	PIK3CG	25.5	0	8	4	0.939133	FALSE	0	PIK3CG	0	0.520408
3.13793	0.000248306	0.318681	0.5	8	7	FALSE	FGFR1	21.5	0	8	4	0.935214	FALSE	0	FGFR1	30	0.511905
3.15517	8.01456e-05	0.31694	0.666667	8	7	FALSE	HNF4A	16.5	0	8	4	0.934692	FALSE	0	HNF4A	12	0.5
3.21552	0.0325676	0.310992	0.333333	8	7	FALSE	CYP19A1	9.75	0	8	4	0.932863	FALSE	0	CYP19A1	2196	0.336207
3.48276	0.0113924	0.287129	0.5	8	8	FALSE	CYP2C9	5.75	0	8	4	0.924765	FALSE	0	CYP2C9	670	0.423077
3.43966	0.0843384	0.290727	0	8	6	FALSE	SLC6A3	5	0	8	4	0.926071	FALSE	0	SLC6A3	7886	0.266667
3.22414	0.0406651	0.31016	0.333333	8	7	FALSE	ICAM1	8.5	0	8	4	0.932602	FALSE	0	ICAM1	2792	0.386364
2.96552	0.00927256	0.337209	0.5	8	7	FALSE	MMP2	17.5	0	8	4	0.940439	FALSE	0	MMP2	816	0.388889
3.08621	0.0022746	0.324022	0.333333	6	7	FALSE	ABL1	20	0	6	3	0.936782	FALSE	0	ABL1	148	0.468254
3.37931	0.00065513	0.295918	0.333333	6	7	FALSE	NTRK1	16.3333	0	6	3	0.9279	FALSE	0	NTRK1	54	0.64
3.93103	0.0124105	0.254386	0.333333	6	7	FALSE	ACE	4.66667	0	6	3	0.911181	FALSE	0	ACE	672	0.433333
4.32759	0.00484872	0.231076	0.333333	6	8	FALSE	REN	2.66667	0	6	3	0.899164	FALSE	0	REN	240	0.466667
4.75862	0.00115442	0.210145	0.333333	6	8	FALSE	AGTR1	3	0	6	3	0.886102	FALSE	0	AGTR1	24	0.533333
3.91379	0.0163257	0.255507	0	6	7	FALSE	F2	4.33333	0	6	3	0.911703	FALSE	0	F2	1098	0.37037
2.93966	0	0.340176	1	6	7	FALSE	TERT	27.3333	0	6	3	0.941223	FALSE	0	TERT	0	0.546667
3.13793	0.00108746	0.318681	0.333333	6	7	FALSE	NOS2	11	0	6	3	0.935214	FALSE	0	NOS2	72	0.395062
3.53448	0.00260695	0.282927	0.666667	6	6	FALSE	TTR	6.33333	0	6	3	0.923197	FALSE	0	TTR	166	0.422222
2.98276	0	0.33526	1	6	6	FALSE	PARP1	19.6667	0	6	3	0.939916	FALSE	0	PARP1	0	0.517544
3.55172	0.00332819	0.281553	0.333333	6	6	FALSE	CFTR	5.33333	0	6	3	0.922675	FALSE	0	CFTR	162	0.416667
3.52586	0.000296994	0.283619	0.666667	6	6	FALSE	VCP	6.33333	0	6	3	0.923459	FALSE	0	VCP	16	0.527778
3.59483	0.0184504	0.278177	0	6	6	FALSE	PRKAA1	4	0	6	3	0.921369	FALSE	0	PRKAA1	926	0.333333
4.37931	0.034033	0.228346	0	6	7	FALSE	DRD2	2.66667	0	6	3	0.897597	FALSE	0	DRD2	3380	0.416667
4.13793	0.000487528	0.241667	0.666667	6	8	FALSE	CYP17A1	5.33333	0	6	3	0.904911	FALSE	0	CYP17A1	64	0.592593
4.12069	0	0.242678	1	6	8	FALSE	CYP1B1	5.66667	0	6	3	0.905434	FALSE	0	CYP1B1	0	0.708333
5.33621	0.0173913	0.187399	0	6	8	FALSE	SLC6A4	2	0	6	3	0.8686	FALSE	0	SLC6A4	2258	0.5
2.93966	9.85725e-05	0.340176	0.666667	6	6	FALSE	IGFBP3	21.3333	0	6	3	0.941223	FALSE	0	IGFBP3	14	0.484848
4.14655	0.00917083	0.241164	0.333333	6	8	FALSE	SELP	2.66667	0	6	3	0.90465	FALSE	0	SELP	816	0.466667
3.06034	6.4406e-05	0.326761	0.333333	6	7	FALSE	FLT3	24.6667	0	6	3	0.937565	FALSE	0	FLT3	18	0.640351
3.76724	0.000272357	0.265446	0.666667	6	8	FALSE	MMP1	4.66667	0	6	3	0.916144	FALSE	0	MMP1	36	0.518519
3.26724	0	0.306069	1	4	7	FALSE	NOS3	14	0	4	2	0.931296	FALSE	0	NOS3	0	0.538462
3.98276	0	0.251082	1	4	7	FALSE	SERPINA1	5.5	0	4	2	0.909613	FALSE	0	SERPINA1	0	0.6875
3.59483	0	0.278177	1	4	6	FALSE	PSEN2	7	0	4	2	0.921369	FALSE	0	PSEN2	0	0.636364
3.59483	0	0.278177	1	4	6	FALSE	BACE1	7	0	4	2	0.921369	FALSE	0	BACE1	0	0.636364
3.24138	0	0.308511	1	4	7	FALSE	CDK4	23.5	0	4	2	0.932079	FALSE	0	CDK4	0	0.712121
3.23276	0	0.309333	1	4	7	FALSE	CHEK2	22	0	4	2	0.932341	FALSE	0	CHEK2	0	0.647059
4.39655	0.0167916	0.227451	0	4	7	FALSE	DRD4	3.5	0	4	2	0.897074	FALSE	0	DRD4	2248	0.625
3.23276	0	0.309333	1	4	7	FALSE	DUSP16	13	0	4	2	0.932341	FALSE	0	DUSP16	0	0.65
4.78448	0.00171414	0.209009	0	4	8	FALSE	F3	3	0	4	2	0.885319	FALSE	0	F3	44	0.5
3.23276	0.0172414	0.309333	0	4	7	FALSE	G6PD	17	0	4	2	0.932341	FALSE	0	G6PD	1018	0.5
3.43103	0	0.291457	1	4	5	FALSE	LRRK2	7.5	0	4	2	0.926332	FALSE	0	LRRK2	0	0.625
4.18103	0	0.239175	1	4	8	FALSE	SELE	3.5	0	4	2	0.903605	FALSE	0	SELE	0	0.7
3.27586	0	0.305263	1	4	7	FALSE	IL2	14.5	0	4	2	0.931034	FALSE	0	IL2	0	0.763158
3.91379	0	0.255507	1	4	8	FALSE	MMP3	5.5	0	4	2	0.911703	FALSE	0	MMP3	0	0.6875
3.68966	0.0147713	0.271028	0	4	8	FALSE	NR3C2	4	0	4	2	0.918495	FALSE	0	NR3C2	786	0.5
3.68103	0.0172414	0.271663	0	4	7	FALSE	TGFBR2	4	0	4	2	0.918757	FALSE	0	TGFBR2	820	0.5
3.75	0	0.266667	0	2	6	FALSE	ACHE	9	0	2	1	0.916667	FALSE	0	ACHE	0	0
3.26724	0	0.306069	0	2	7	FALSE	ADRB2	31	0	2	1	0.931296	FALSE	0	ADRB2	0	0
3.99138	0	0.25054	0	2	7	FALSE	BCHE	8	0	2	1	0.909352	FALSE	0	BCHE	0	0
3.99138	0	0.25054	0	2	7	FALSE	SHBG	8	0	2	1	0.909352	FALSE	0	SHBG	0	0
3.58621	0	0.278846	0	2	7	FALSE	CTSD	12	0	2	1	0.92163	FALSE	0	CTSD	0	0
5.37069	0	0.186196	0	2	8	FALSE	CNR1	3	0	2	1	0.867555	FALSE	0	CNR1	0	0
4.86207	0	0.205674	0	2	9	FALSE	CYP2D6	7	0	2	1	0.882968	FALSE	0	CYP2D6	0	0
3.88793	0	0.257206	0	2	8	FALSE	FLT1	8	0	2	1	0.912487	FALSE	0	FLT1	0	0
4.22414	0	0.236735	0	2	8	FALSE	GCK	2	0	2	1	0.902299	FALSE	0	GCK	0	0
4.58621	0	0.218045	0	2	7	FALSE	HMGCR	3	0	2	1	0.891327	FALSE	0	HMGCR	0	0
4.01724	0	0.248927	0	2	8	FALSE	HMOX1	5	0	2	1	0.908568	FALSE	0	HMOX1	0	0
6.32759	0	0.158038	0	2	9	FALSE	HTR2A	3	0	2	1	0.838558	FALSE	0	HTR2A	0	0
1	0	1	0	2	1	FALSE	KCNH2	1	0	2	1	1	FALSE	0	KCNH2	0	0
1	0	1	0	2	1	FALSE	KCNQ1	1	0	2	1	1	FALSE	0	KCNQ1	0	0
3.92241	0	0.254945	0	2	8	FALSE	MPO	8	0	2	1	0.911442	FALSE	0	MPO	0	0
4.67241	0	0.214022	0	2	8	FALSE	TGFBR1	2	0	2	1	0.888715	FALSE	0	TGFBR1	0	0
