# Supplementary material for: Integrating serum pharmacochemistry and network pharmacology to explore potential compounds and mechanisms of Alpiniae oxyphyllae fructus in the treatment of cellular senescence in diabetic kidney disease
Source: Front Med (Lausanne). 2024 Jul 3;11:1424644. doi: 10.3389/fmed.2024.1424644 (PMC11251962; doi:10.3389/fmed.2024.1424644)
Supplement: Supplementary file 6 [file Table_6.XLSX]

## Sheet: KEGG
Category	Term	Count	%	PValue	Genes	List Total	Pop Hits	Pop Total	Fold Enrichment	Bonferroni	Benjamini	FDR
KEGG_PATHWAY	hsa05200:Pathways in cancer	60	44.4444	4.30704e-37	RET, GSK3B, FLT3, PIK3CD, IGF1R, CASP8, CCND1, CASP3, AKT1, EP300, JAK2, PDGFRB, PDGFRA, MAP2K1, MMP1, MMP2, PRKCA, F2, MMP9, RHOA, TGFBR1, TGFBR2, AR, PIK3CA, KIT, AGTR1, PPARG, RAF1, MET, TP53, GSTP1, PTGS2, EGFR, RELA, MAPK8, TERT, ERBB2, ABL1, HMOX1, MAPK1, VHL, MAPK3, NTRK1, CREBBP, NOS2, STAT3, BRAF, ESR1, MTOR, ESR2, IL2, MAPK10, BMP2, IL6, CDK4, BCL2, MDM2, CTNNB1, NFE2L2, FGFR1	131	531	8465	7.30151	1.12414e-34	1.12414e-34	4.60853e-35
KEGG_PATHWAY	hsa05215:Prostate cancer	29	21.4815	5.934e-29	GSK3B, GSTP1, PIK3CD, RELA, EGFR, IGF1R, CCND1, PLAU, ERBB2, AKT1, MAPK1, EP300, MAPK3, PDGFRB, PDGFRA, MAP2K1, CREBBP, MMP3, BRAF, MMP9, MTOR, AR, PIK3CA, BCL2, MDM2, CTNNB1, RAF1, TP53, FGFR1	131	97	8465	19.3189	1.54877e-26	7.74386e-27	3.17469e-27
KEGG_PATHWAY	hsa05417:Lipid and atherosclerosis	36	26.6667	6.51471e-27	GSK3B, SRC, PIK3CD, TNF, RELA, ICAM1, MAPK8, CASP8, CASP3, AKT1, MAPK1, JAK2, MAPK3, HSPA8, MMP1, NOS3, MMP3, STAT3, PRKCA, MAPK14, SOD2, SELE, MMP9, RHOA, TNFRSF1A, SELP, MAPK10, CYP2C9, IL6, PIK3CA, CYP1A1, BCL2, PPARG, TP53, TLR4, NFE2L2	131	215	8465	10.8198	1.70034e-24	5.6678e-25	2.32358e-25
KEGG_PATHWAY	hsa04933:AGE-RAGE signaling pathway in diabetic complications	27	20	1.38312e-25	PIK3CD, TNF, RELA, ICAM1, MAPK8, CCND1, CASP3, AKT1, MAPK1, JAK2, MAPK3, NOS3, MMP2, PRKCD, STAT3, PRKCA, MAPK14, SELE, F3, TGFBR1, TGFBR2, MAPK10, IL6, PIK3CA, CDK4, BCL2, AGTR1	131	100	8465	17.4469	3.60993e-23	9.02483e-24	3.69983e-24
KEGG_PATHWAY	hsa01522:Endocrine resistance	26	19.2593	2.16891e-24	SRC, PIK3CD, EGFR, IGF1R, MAPK8, CCND1, CYP2D6, ERBB2, AKT1, MAPK1, MAPK3, MAP2K1, MMP2, BRAF, MAPK14, MMP9, ESR1, MTOR, ESR2, MAPK10, PIK3CA, CDK4, BCL2, MDM2, RAF1, TP53	131	98	8465	17.1436	5.66085e-22	1.13217e-22	4.64147e-23
KEGG_PATHWAY	hsa05205:Proteoglycans in cancer	32	23.7037	8.27802e-23	SRC, PIK3CD, TNF, EGFR, IGF1R, CCND1, PLAU, CASP3, ERBB2, KDR, AKT1, MAPK1, MAPK3, MAP2K1, MMP2, STAT3, PRKCA, PTPN11, BRAF, MAPK14, MMP9, ESR1, RHOA, MTOR, PIK3CA, MDM2, CTNNB1, RAF1, MET, TP53, TLR4, FGFR1	131	205	8465	10.0868	2.16056e-20	3.60094e-21	1.47625e-21
KEGG_PATHWAY	hsa01521:EGFR tyrosine kinase inhibitor resistance	23	17.037	1.84512e-22	PDGFRB, PDGFRA, GSK3B, MAP2K1, SRC, STAT3, PIK3CD, BRAF, PRKCA, EGFR, MTOR, IGF1R, IL6, PIK3CA, ERBB2, KDR, BCL2, AKT1, MAPK1, JAK2, RAF1, MET, MAPK3	131	79	8465	18.8129	4.81576e-20	6.87966e-21	2.8204e-21
KEGG_PATHWAY	hsa05167:Kaposi sarcoma-associated herpesvirus infection	30	22.2222	3.36596e-21	GSK3B, SRC, PIK3CD, PTGS2, RELA, PIK3CG, ICAM1, MAPK8, CASP8, CCND1, CASP3, AKT1, MAPK1, EP300, JAK2, CCR5, MAPK3, MAP2K1, CREBBP, STAT3, MAPK14, MTOR, TNFRSF1A, MAPK10, IL6, PIK3CA, CDK4, CTNNB1, RAF1, TP53	131	194	8465	9.99252	8.78517e-19	1.09815e-19	4.50198e-20
KEGG_PATHWAY	hsa05161:Hepatitis B	28	20.7407	4.83194e-21	SRC, PIK3CD, TNF, RELA, MAPK8, CASP8, CASP3, AKT1, MAPK1, EP300, JAK2, MAPK3, MAP2K1, CREBBP, STAT3, PRKCA, BRAF, MAPK14, MMP9, TGFBR1, TGFBR2, MAPK10, IL6, PIK3CA, BCL2, RAF1, TP53, TLR4	131	162	8465	11.1686	1.26114e-18	1.40126e-19	5.74464e-20
KEGG_PATHWAY	hsa05230:Central carbon metabolism in cancer	21	15.5556	9.78724e-21	PDGFRB, NTRK1, RET, PDGFRA, MAP2K1, G6PD, FLT3, PIK3CD, EGFR, MTOR, GCK, PIK3CA, KIT, ERBB2, AKT1, MAPK1, RAF1, MET, TP53, FGFR1, MAPK3	131	70	8465	19.3855	2.55447e-18	2.55447e-19	1.04723e-19
KEGG_PATHWAY	hsa04917:Prolactin signaling pathway	20	14.8148	2.86477e-19	GSK3B, MAP2K1, SRC, STAT3, PIK3CD, MAPK14, ESR1, RELA, ESR2, GCK, CYP17A1, MAPK10, MAPK8, PIK3CA, CCND1, AKT1, MAPK1, JAK2, RAF1, MAPK3	131	70	8465	18.4624	7.47704e-17	6.79731e-18	2.78664e-18
KEGG_PATHWAY	hsa04066:HIF-1 signaling pathway	23	17.037	3.87844e-19	MAP2K1, CREBBP, FLT1, NOS2, NOS3, STAT3, PIK3CD, PRKCA, EGFR, MTOR, RELA, IGF1R, IL6, PIK3CA, ERBB2, BCL2, AKT1, EP300, HMOX1, MAPK1, VHL, TLR4, MAPK3	131	109	8465	13.6351	1.01227e-16	8.4356e-18	3.45827e-18
KEGG_PATHWAY	hsa05210:Colorectal cancer	21	15.5556	8.95413e-19	GSK3B, MAP2K1, PIK3CD, BRAF, RHOA, EGFR, TGFBR1, MTOR, TGFBR2, MAPK10, MAPK8, PIK3CA, CCND1, CASP3, BCL2, AKT1, MAPK1, CTNNB1, RAF1, TP53, MAPK3	131	86	8465	15.7789	2.33703e-16	1.79771e-17	7.36994e-18
KEGG_PATHWAY	hsa04151:PI3K-Akt signaling pathway	35	25.9259	1.46601e-18	GSK3B, PRKAA1, FLT1, FLT3, PIK3CD, RELA, EGFR, PIK3CG, IGF1R, CCND1, ERBB2, KDR, AKT1, MAPK1, JAK2, MAPK3, PDGFRB, NTRK1, PDGFRA, MAP2K1, NOS3, PRKCA, IL2, MTOR, IL6, PIK3CA, CDK4, KIT, BCL2, MDM2, RAF1, MET, TP53, TLR4, FGFR1	131	354	8465	6.38882	3.82629e-16	2.73306e-17	1.12045e-17
KEGG_PATHWAY	hsa05212:Pancreatic cancer	20	14.8148	1.59337e-18	MAP2K1, STAT3, PIK3CD, BRAF, EGFR, TGFBR1, MTOR, RELA, TGFBR2, MAPK10, MAPK8, PIK3CA, CCND1, CDK4, ERBB2, AKT1, MAPK1, RAF1, TP53, MAPK3	131	76	8465	17.0048	4.1587e-16	2.77247e-17	1.13661e-17
KEGG_PATHWAY	hsa05163:Human cytomegalovirus infection	29	21.4815	2.73086e-18	GSK3B, SRC, PIK3CD, PTGS2, TNF, RELA, EGFR, CASP8, CCND1, CASP3, AKT1, MAPK1, CCR5, MAPK3, PDGFRA, MAP2K1, STAT3, PRKCA, MAPK14, RHOA, MTOR, TNFRSF1A, IL6, PIK3CA, CDK4, MDM2, CTNNB1, RAF1, TP53	131	225	8465	8.32858	7.12755e-16	4.45472e-17	1.82626e-17
KEGG_PATHWAY	hsa05418:Fluid shear stress and atherosclerosis	24	17.7778	6.20046e-18	PRKAA1, NOS3, SRC, GSTP1, MMP2, PIK3CD, MAPK14, SELE, TNF, MMP9, RHOA, RELA, ICAM1, TNFRSF1A, MAPK10, MAPK8, PIK3CA, KDR, BCL2, AKT1, HMOX1, CTNNB1, TP53, NFE2L2	131	139	8465	11.1571	1.61832e-15	9.51952e-17	3.90264e-17
KEGG_PATHWAY	hsa04068:FoxO signaling pathway	23	17.037	2.49425e-17	MAP2K1, CREBBP, PRKAA1, STAT3, PIK3CD, BRAF, MAPK14, SOD2, EGFR, TGFBR1, TGFBR2, IGF1R, MAPK10, IL6, MAPK8, PIK3CA, CCND1, MDM2, AKT1, EP300, MAPK1, RAF1, MAPK3	131	131	8465	11.3452	6.50998e-15	3.61666e-16	1.48269e-16
KEGG_PATHWAY	hsa04722:Neurotrophin signaling pathway	22	16.2963	4.88749e-17	NTRK1, GSK3B, MAP2K1, PRKCD, PSEN2, PIK3CD, BRAF, PTPN11, PSEN1, MAPK14, RHOA, RELA, MAPK10, MAPK8, PIK3CA, BCL2, ABL1, AKT1, MAPK1, RAF1, TP53, MAPK3	131	119	8465	11.9462	1.27564e-14	6.71387e-16	2.75243e-16
KEGG_PATHWAY	hsa04010:MAPK signaling pathway	31	22.963	8.54477e-17	RET, FLT1, FLT3, TNF, RELA, EGFR, IGF1R, MAPK8, CASP3, ERBB2, KDR, AKT1, MAPK1, MAPK3, PDGFRB, NTRK1, PDGFRA, HSPA8, MAP2K1, PRKCA, BRAF, MAPK14, TGFBR1, TGFBR2, TNFRSF1A, MAPK10, KIT, RAF1, MET, TP53, FGFR1	131	302	8465	6.63301	2.89768e-14	1.11509e-15	4.57145e-16
KEGG_PATHWAY	hsa05218:Melanoma	18	13.3333	3.22872e-16	PDGFRB, PDGFRA, MAP2K1, PIK3CD, BRAF, EGFR, IGF1R, PIK3CA, CCND1, CDK4, MDM2, AKT1, MAPK1, RAF1, MET, TP53, FGFR1, MAPK3	131	72	8465	16.1546	8.69305e-14	4.01284e-15	1.64511e-15
KEGG_PATHWAY	hsa05225:Hepatocellular carcinoma	24	17.7778	4.7165e-16	GSK3B, MAP2K1, GSTP1, PIK3CD, BRAF, PRKCA, EGFR, TGFBR1, MTOR, TGFBR2, IGF1R, TERT, PIK3CA, CCND1, CDK4, AKT1, HMOX1, MAPK1, CTNNB1, RAF1, MET, TP53, NFE2L2, MAPK3	131	168	8465	9.23119	1.15907e-13	5.46538e-15	2.2406e-15
KEGG_PATHWAY	hsa05219:Bladder cancer	15	11.1111	4.81624e-16	MAP2K1, MMP1, SRC, MMP2, BRAF, MMP9, EGFR, CCND1, CDK4, ERBB2, MDM2, MAPK1, RAF1, TP53, MAPK3	131	41	8465	23.6408	1.15907e-13	5.46538e-15	2.2406e-15
KEGG_PATHWAY	hsa05214:Glioma	18	13.3333	6.7841e-16	PDGFRB, PDGFRA, MAP2K1, PIK3CD, BRAF, PRKCA, EGFR, MTOR, IGF1R, PIK3CA, CCND1, CDK4, MDM2, AKT1, MAPK1, RAF1, TP53, MAPK3	131	75	8465	15.5084	1.73861e-13	7.37771e-15	3.02458e-15
KEGG_PATHWAY	hsa04625:C-type lectin receptor signaling pathway	20	14.8148	8.6177e-16	SRC, PRKCD, PIK3CD, PTPN11, PTGS2, MAPK14, TNF, RHOA, IL2, RELA, MAPK10, IL6, MAPK8, CASP8, PIK3CA, MDM2, AKT1, MAPK1, RAF1, MAPK3	131	104	8465	12.4266	2.31815e-13	8.99688e-15	3.68838e-15
KEGG_PATHWAY	hsa05206:MicroRNAs in cancer	30	22.2222	1.72491e-15	ABCB1, PIK3CD, PTGS2, EGFR, CCND1, PLAU, CASP3, ERBB2, ABL1, CYP1B1, HMOX1, MAPK1, EP300, MAPK3, PDGFRB, PDGFRA, MAP2K1, CREBBP, STAT3, DNMT3A, PRKCA, MMP9, RHOA, MTOR, PIK3CA, BCL2, MDM2, RAF1, MET, TP53	131	310	8465	6.25339	4.63629e-13	1.73155e-14	7.09868e-15
KEGG_PATHWAY	hsa04510:Focal adhesion	25	18.5185	3.36749e-15	GSK3B, FLT1, SRC, PIK3CD, EGFR, IGF1R, MAPK8, CCND1, ERBB2, KDR, AKT1, MAPK1, MAPK3, PDGFRB, PDGFRA, MAP2K1, PRKCA, BRAF, RHOA, MAPK10, PIK3CA, BCL2, CTNNB1, RAF1, MET	131	203	8465	7.95792	8.69305e-13	3.25524e-14	1.33453e-14
KEGG_PATHWAY	hsa04926:Relaxin signaling pathway	21	15.5556	4.25419e-15	MAP2K1, NOS2, NOS3, MMP1, SRC, MMP2, PIK3CD, PRKCA, MAPK14, MMP9, EGFR, TGFBR1, RELA, TGFBR2, MAPK10, MAPK8, PIK3CA, AKT1, MAPK1, RAF1, MAPK3	131	129	8465	10.5193	1.10112e-12	3.96552e-14	1.62571e-14
KEGG_PATHWAY	hsa04668:TNF signaling pathway	20	14.8148	5.41077e-15	MAP2K1, MMP3, PIK3CD, PTGS2, MAPK14, SELE, TNF, MMP9, RELA, ICAM1, TNFRSF1A, MAPK10, IL6, MAPK8, CASP8, PIK3CA, CASP3, AKT1, MAPK1, MAPK3	131	114	8465	11.3365	1.41986e-12	4.86969e-14	1.99639e-14
KEGG_PATHWAY	hsa05223:Non-small cell lung cancer	17	12.5926	7.45203e-15	RET, MAP2K1, STAT3, PIK3CD, BRAF, PRKCA, EGFR, PIK3CA, CCND1, CDK4, ERBB2, AKT1, MAPK1, RAF1, MET, TP53, MAPK3	131	72	8465	15.2571	1.94145e-12	6.48327e-14	2.65789e-14
KEGG_PATHWAY	hsa05142:Chagas disease	19	14.0741	1.04981e-14	ACE, NOS2, PIK3CD, MAPK14, TNF, TGFBR1, IL2, RELA, TGFBR2, TNFRSF1A, MAPK10, IL6, MAPK8, CASP8, PIK3CA, AKT1, MAPK1, TLR4, MAPK3	131	102	8465	12.0367	2.7528e-12	8.83874e-14	3.62354e-14
KEGG_PATHWAY	hsa05220:Chronic myeloid leukemia	17	12.5926	1.8621e-14	MAP2K1, PIK3CD, BRAF, PTPN11, TGFBR1, RELA, TGFBR2, PIK3CA, CCND1, CDK4, MDM2, ABL1, AKT1, MAPK1, RAF1, TP53, MAPK3	131	76	8465	14.4541	4.86811e-12	1.51878e-13	6.2264e-14
KEGG_PATHWAY	hsa05152:Tuberculosis	23	17.037	2.6717e-14	CREBBP, NOS2, SRC, VDR, MAPK14, TNF, RHOA, RELA, TNFRSF1A, MAPK10, IL6, MAPK8, CASP8, CASP3, BCL2, AKT1, EP300, MAPK1, JAK2, RAF1, CTSD, TLR4, MAPK3	131	180	8465	8.25679	6.98341e-12	2.11307e-13	8.66277e-14
KEGG_PATHWAY	hsa05224:Breast cancer	21	15.5556	5.59138e-14	GSK3B, MAP2K1, PIK3CD, BRAF, ESR1, EGFR, MTOR, ESR2, IGF1R, PIK3CA, CCND1, CDK4, KIT, ERBB2, AKT1, MAPK1, CTNNB1, RAF1, TP53, FGFR1, MAPK3	131	147	8465	9.23119	1.46043e-11	4.29221e-13	1.75964e-13
KEGG_PATHWAY	hsa05145:Toxoplasmosis	19	14.0741	5.76627e-14	HSPA8, NOS2, STAT3, MAPK14, TNF, PIK3CG, RELA, TNFRSF1A, MAPK10, MAPK8, CASP8, CASP3, BCL2, AKT1, MAPK1, JAK2, CCR5, TLR4, MAPK3	131	112	8465	10.962	1.5039e-11	4.29999e-13	1.76283e-13
KEGG_PATHWAY	hsa04015:Rap1 signaling pathway	24	17.7778	7.14218e-14	PDGFRB, PDGFRA, MAP2K1, FLT1, SRC, PIK3CD, BRAF, PRKCA, MAPK14, RHOA, EGFR, IGF1R, PIK3CA, CNR1, KIT, KDR, AKT1, MAPK1, CTNNB1, RAF1, DRD2, MET, FGFR1, MAPK3	131	210	8465	7.38495	1.86321e-11	5.13446e-13	2.10493e-13
KEGG_PATHWAY	hsa05226:Gastric cancer	21	15.5556	7.27874e-14	GSK3B, MAP2K1, ABCB1, PIK3CD, BRAF, EGFR, TGFBR1, MTOR, TGFBR2, TERT, PIK3CA, CCND1, ERBB2, BCL2, AKT1, MAPK1, CTNNB1, RAF1, MET, TP53, MAPK3	131	149	8465	9.10728	1.90088e-11	5.13446e-13	2.10493e-13
KEGG_PATHWAY	hsa05207:Chemical carcinogenesis - receptor activation	24	17.7778	8.77403e-14	MAP2K1, SRC, VDR, STAT3, PIK3CD, PRKCA, ADRB2, ESR1, EGFR, MTOR, RELA, ESR2, AR, PIK3CA, CCND1, CYP1A2, CYP1A1, BCL2, CYP1B1, AKT1, MAPK1, JAK2, RAF1, MAPK3	131	212	8465	7.31528	2.28917e-11	6.02638e-13	2.47058e-13
KEGG_PATHWAY	hsa04014:Ras signaling pathway	25	18.5185	1.01395e-13	FLT1, FLT3, PIK3CD, RELA, EGFR, IGF1R, MAPK8, KDR, ABL1, AKT1, MAPK1, MAPK3, PDGFRB, NTRK1, PDGFRA, MAP2K1, PRKCA, PTPN11, RHOA, MAPK10, PIK3CA, KIT, RAF1, MET, FGFR1	131	236	8465	6.84516	2.64558e-11	6.78565e-13	2.78186e-13
KEGG_PATHWAY	hsa04012:ErbB signaling pathway	17	12.5926	1.20671e-13	GSK3B, MAP2K1, SRC, PIK3CD, BRAF, PRKCA, EGFR, MTOR, MAPK10, MAPK8, PIK3CA, ERBB2, ABL1, AKT1, MAPK1, RAF1, MAPK3	131	85	8465	12.9237	3.14978e-11	7.87378e-13	3.22795e-13
KEGG_PATHWAY	hsa04071:Sphingolipid signaling pathway	19	14.0741	2.31345e-13	MAP2K1, NOS3, PIK3CD, PRKCA, MAPK14, TNF, RHOA, RELA, TNFRSF1A, MAPK10, MAPK8, PIK3CA, BCL2, AKT1, MAPK1, RAF1, CTSD, TP53, MAPK3	131	121	8465	10.1467	6.03877e-11	1.47271e-12	6.03755e-13
KEGG_PATHWAY	hsa05208:Chemical carcinogenesis - reactive oxygen species	24	17.7778	2.61029e-13	MAP2K1, SRC, PRKCD, PIK3CD, BRAF, PTPN11, MAPK14, SOD2, EGFR, RELA, MAPK10, MAPK8, PIK3CA, CYP1A2, CYP1A1, ABL1, CYP1B1, AKT1, HMOX1, MAPK1, RAF1, MET, NFE2L2, MAPK3	131	223	8465	6.95444	6.81245e-11	1.62211e-12	6.65002e-13
KEGG_PATHWAY	hsa05221:Acute myeloid leukemia	15	11.1111	9.8044e-13	MAP2K1, FLT3, STAT3, PIK3CD, BRAF, MPO, MTOR, RELA, PIK3CA, CCND1, KIT, AKT1, MAPK1, RAF1, MAPK3	131	67	8465	14.4668	2.55894e-10	5.95104e-12	2.4397e-12
KEGG_PATHWAY	hsa04210:Apoptosis	19	14.0741	1.82597e-12	NTRK1, MAP2K1, PARP1, PIK3CD, TNF, RELA, TNFRSF1A, MAPK10, MAPK8, CASP8, PIK3CA, CASP3, BCL2, AKT1, MAPK1, RAF1, CTSD, TP53, MAPK3	131	136	8465	9.02756	4.76582e-10	1.08313e-11	4.44043e-12
KEGG_PATHWAY	hsa05166:Human T-cell leukemia virus 1 infection	23	17.037	2.06811e-12	MAP2K1, CREBBP, PIK3CD, TNF, TGFBR1, IL2, RELA, TGFBR2, ICAM1, TNFRSF1A, MAPK10, IL6, MAPK8, TERT, PIK3CA, CCND1, CDK4, CHEK2, AKT1, EP300, MAPK1, TP53, MAPK3	131	222	8465	6.69469	5.3978e-10	1.19951e-11	4.91752e-12
KEGG_PATHWAY	hsa05160:Hepatitis C	20	14.8148	2.16485e-12	GSK3B, MAP2K1, STAT3, PIK3CD, BRAF, TNF, EGFR, RELA, TNFRSF1A, CASP8, PIK3CA, CCND1, CDK4, CASP3, AKT1, MAPK1, CTNNB1, RAF1, TP53, MAPK3	131	157	8465	8.23163	5.65019e-10	1.22832e-11	5.03564e-12
KEGG_PATHWAY	hsa05213:Endometrial cancer	14	10.3704	2.52793e-12	GSK3B, MAP2K1, PIK3CD, BRAF, EGFR, PIK3CA, CCND1, ERBB2, AKT1, MAPK1, CTNNB1, RAF1, TP53, MAPK3	131	58	8465	15.5975	6.59802e-10	1.38891e-11	5.694e-12
KEGG_PATHWAY	hsa04935:Growth hormone synthesis, secretion and action	18	13.3333	2.55432e-12	GSK3B, MAP2K1, CREBBP, IGFBP3, STAT3, PIK3CD, PRKCA, MAPK14, MTOR, MAPK10, MAPK8, PIK3CA, AKT1, EP300, MAPK1, JAK2, RAF1, MAPK3	131	120	8465	9.69275	6.6667e-10	1.38891e-11	5.694e-12
KEGG_PATHWAY	hsa04919:Thyroid hormone signaling pathway	18	13.3333	2.93413e-12	GSK3B, MAP2K1, CREBBP, SRC, PIK3CD, PRKCA, ESR1, MTOR, PIK3CA, CCND1, MDM2, AKT1, EP300, MAPK1, CTNNB1, RAF1, TP53, MAPK3	131	121	8465	9.61264	7.65799e-10	1.56287e-11	6.40718e-12
KEGG_PATHWAY	hsa05415:Diabetic cardiomyopathy	22	16.2963	3.00587e-12	GSK3B, G6PD, ACE, PARP1, NOS3, MMP2, PRKCD, PIK3CD, PRKCA, MAPK14, MMP9, TGFBR1, MTOR, RELA, TGFBR2, MAPK10, MAPK8, PIK3CA, AGTR1, AKT1, REN, CTSD	131	203	8465	7.00297	7.84518e-10	1.56906e-11	6.43256e-12
KEGG_PATHWAY	hsa05171:Coronavirus disease - COVID-19	23	17.037	5.04559e-12	ACE, MMP1, STAT3, MMP3, PIK3CD, PRKCA, F2, MAPK14, TNF, EGFR, IL2, RELA, TNFRSF1A, MAPK10, SELP, IL6, MAPK8, PIK3CA, AGTR1, MAPK1, TLR4, CFB, MAPK3	131	232	8465	6.40613	1.31691e-09	2.58215e-11	1.05858e-11
KEGG_PATHWAY	hsa05164:Influenza A	20	14.8148	1.0114e-11	MAP2K1, CREBBP, PIK3CD, PRKCA, TNF, RELA, ICAM1, TNFRSF1A, IL6, CASP8, PIK3CA, CDK4, CASP3, AKT1, EP300, MAPK1, JAK2, RAF1, TLR4, MAPK3	131	171	8465	7.5577	2.63976e-09	5.07643e-11	2.08114e-11
KEGG_PATHWAY	hsa04218:Cellular senescence	19	14.0741	1.95594e-11	MAP2K1, IGFBP3, PIK3CD, MAPK14, TGFBR1, MTOR, RELA, TGFBR2, IL6, PIK3CA, CCND1, CDK4, CHEK2, MDM2, AKT1, MAPK1, RAF1, TP53, MAPK3	131	156	8465	7.87018	5.10499e-09	9.63206e-11	3.94878e-11
KEGG_PATHWAY	hsa05165:Human papillomavirus infection	26	19.2593	2.39881e-11	GSK3B, PIK3CD, PSEN1, PTGS2, TNF, RELA, EGFR, CASP8, CCND1, TERT, CASP3, AKT1, MAPK1, EP300, MAPK3, PDGFRB, MAP2K1, CREBBP, MTOR, TNFRSF1A, PIK3CA, CDK4, MDM2, CTNNB1, RAF1, TP53	131	331	8465	5.07576	6.26091e-09	1.15943e-10	4.75321e-11
KEGG_PATHWAY	hsa04915:Estrogen signaling pathway	18	13.3333	2.56614e-11	HSPA8, MAP2K1, NOS3, SRC, MMP2, PRKCD, PIK3CD, ESR1, MMP9, EGFR, ESR2, PIK3CA, BCL2, AKT1, MAPK1, RAF1, CTSD, MAPK3	131	138	8465	8.42848	6.69762e-09	1.21775e-10	4.99231e-11
KEGG_PATHWAY	hsa05162:Measles	18	13.3333	2.88648e-11	HSPA8, GSK3B, STAT3, PIK3CD, IL2, RELA, MAPK10, IL6, MAPK8, CASP8, PIK3CA, CCND1, CDK4, CASP3, BCL2, AKT1, TP53, TLR4	131	139	8465	8.36784	7.53371e-09	1.3453e-10	5.51523e-11
KEGG_PATHWAY	hsa04660:T cell receptor signaling pathway	16	11.8519	4.1355e-11	GSK3B, MAP2K1, PIK3CD, MAPK14, TNF, RHOA, IL2, RELA, MAPK10, MAPK8, PIK3CA, CDK4, AKT1, MAPK1, RAF1, MAPK3	131	104	8465	9.94128	1.07937e-08	1.89362e-10	7.76313e-11
KEGG_PATHWAY	hsa05235:PD-L1 expression and PD-1 checkpoint pathway in cancer	15	11.1111	5.75297e-11	MAP2K1, STAT3, PIK3CD, PTPN11, MAPK14, EGFR, MTOR, RELA, PIK3CA, AKT1, MAPK1, JAK2, RAF1, TLR4, MAPK3	131	89	8465	10.8907	1.50153e-08	2.58884e-10	1.06132e-10
KEGG_PATHWAY	hsa04370:VEGF signaling pathway	13	9.62963	6.2517e-11	MAP2K1, NOS3, SRC, PIK3CD, PRKCA, PTGS2, MAPK14, PIK3CA, KDR, AKT1, MAPK1, RAF1, MAPK3	131	59	8465	14.2379	1.63169e-08	2.76558e-10	1.13378e-10
KEGG_PATHWAY	hsa04931:Insulin resistance	16	11.8519	7.20865e-11	GSK3B, PRKAA1, NOS3, PRKCD, STAT3, PIK3CD, PTPN11, TNF, MTOR, RELA, TNFRSF1A, MAPK10, IL6, MAPK8, PIK3CA, AKT1	131	108	8465	9.57308	1.88146e-08	3.13576e-10	1.28554e-10
KEGG_PATHWAY	hsa04072:Phospholipase D signaling pathway	18	13.3333	7.96982e-11	PDGFRB, PDGFRA, MAP2K1, PIK3CD, PRKCA, PTPN11, F2, RHOA, EGFR, MTOR, PIK3CG, PIK3CA, KIT, AGTR1, AKT1, MAPK1, RAF1, MAPK3	131	148	8465	7.85898	2.08012e-08	3.41004e-10	1.39799e-10
KEGG_PATHWAY	hsa04657:IL-17 signaling pathway	15	11.1111	1.23127e-10	GSK3B, MMP1, MMP3, PTGS2, MAPK14, TNF, MMP9, RELA, MAPK10, IL6, MAPK8, CASP8, CASP3, MAPK1, MAPK3	131	94	8465	10.3114	3.21362e-08	5.18325e-10	2.12493e-10
KEGG_PATHWAY	hsa05135:Yersinia infection	17	12.5926	2.32516e-10	GSK3B, MAP2K1, SRC, PIK3CD, MAPK14, TNF, RHOA, IL2, RELA, MAPK10, IL6, MAPK8, PIK3CA, AKT1, MAPK1, TLR4, MAPK3	131	137	8465	8.01833	6.06867e-08	9.63281e-10	3.94908e-10
KEGG_PATHWAY	hsa05211:Renal cell carcinoma	13	9.62963	4.32312e-10	MAP2K1, CREBBP, PIK3CD, BRAF, PTPN11, PIK3CA, AKT1, EP300, MAPK1, VHL, RAF1, MET, MAPK3	131	69	8465	12.1745	1.12833e-07	1.75902e-09	7.21133e-10
KEGG_PATHWAY	hsa05170:Human immunodeficiency virus 1 infection	20	14.8148	4.38071e-10	MAP2K1, PIK3CD, PRKCA, MAPK14, TNF, MTOR, RELA, TNFRSF1A, MAPK10, MAPK8, CASP8, PIK3CA, CASP3, BCL2, AKT1, MAPK1, RAF1, CCR5, TLR4, MAPK3	131	212	8465	6.09607	1.14337e-07	1.75902e-09	7.21133e-10
KEGG_PATHWAY	hsa05022:Pathways of neurodegeneration - multiple diseases	29	21.4815	4.72526e-10	APP, GSK3B, VCP, LRRK2, PSEN2, HTT, PSEN1, PTGS2, TNF, SLC6A3, RELA, MAPK8, CASP8, CASP3, MAPK1, MAPK3, SNCA, MAP2K1, NOS2, PRKCA, BRAF, MAPK14, MTOR, TNFRSF1A, MAPK10, IL6, BCL2, CTNNB1, RAF1	131	476	8465	3.93683	1.23329e-07	1.86862e-09	7.66065e-10
KEGG_PATHWAY	hsa05010:Alzheimer disease	26	19.2593	5.80396e-10	APP, GSK3B, PSEN2, PIK3CD, PSEN1, PTGS2, TNF, RELA, MAPK8, CASP8, CASP3, AKT1, MAPK1, MAPK3, SNCA, MAP2K1, NOS2, BRAF, MTOR, TNFRSF1A, BACE1, MAPK10, IL6, PIK3CA, CTNNB1, RAF1	131	384	8465	4.3752	1.51483e-07	2.26095e-09	9.26902e-10
KEGG_PATHWAY	hsa05131:Shigellosis	21	15.5556	8.90107e-10	GSK3B, SRC, PRKCD, PIK3CD, MAPK14, TNF, RHOA, EGFR, MTOR, RELA, TNFRSF1A, MAPK10, MAPK8, PIK3CA, MDM2, BCL2, AKT1, MAPK1, TP53, TLR4, MAPK3	131	247	8465	5.49387	2.32318e-07	3.41644e-09	1.40061e-09
KEGG_PATHWAY	hsa05132:Salmonella infection	21	15.5556	1.02631e-09	MAP2K1, PIK3CD, MAPK14, TNF, RHOA, PIK3CG, RELA, TNFRSF1A, MAPK10, IL6, MAPK8, CASP8, PIK3CA, CASP3, BCL2, AKT1, MAPK1, CTNNB1, RAF1, TLR4, MAPK3	131	249	8465	5.44974	2.67867e-07	3.88213e-09	1.59153e-09
KEGG_PATHWAY	hsa04520:Adherens junction	14	10.3704	1.32066e-09	CREBBP, SRC, RHOA, EGFR, TGFBR1, TGFBR2, IGF1R, ERBB2, EP300, MAPK1, CTNNB1, MET, FGFR1, MAPK3	131	93	8465	9.72749	3.44691e-07	4.92416e-09	2.01872e-09
KEGG_PATHWAY	hsa05231:Choline metabolism in cancer	14	10.3704	2.56243e-09	PDGFRB, PDGFRA, MAP2K1, PIK3CD, PRKCA, EGFR, MTOR, MAPK10, MAPK8, PIK3CA, AKT1, MAPK1, RAF1, MAPK3	131	98	8465	9.23119	6.68795e-07	9.41965e-09	3.8617e-09
KEGG_PATHWAY	hsa05216:Thyroid cancer	10	7.40741	3.11163e-09	NTRK1, RET, MAP2K1, CCND1, MAPK1, CTNNB1, BRAF, PPARG, TP53, MAPK3	131	37	8465	17.4644	8.12135e-07	1.12797e-08	4.62423e-09
KEGG_PATHWAY	hsa04936:Alcoholic liver disease	16	11.8519	3.62986e-09	GSK3B, PRKAA1, ADH1C, MAPK14, TNF, RELA, TNFRSF1A, MAPK10, IL6, MAPK8, CASP8, CCND1, CASP3, AKT1, CTNNB1, TLR4	131	142	8465	7.28094	9.47393e-07	1.2978e-08	5.32048e-09
KEGG_PATHWAY	hsa04630:JAK-STAT signaling pathway	17	12.5926	4.0714e-09	PDGFRB, PDGFRA, CREBBP, STAT3, PIK3CD, PTPN11, EGFR, IL2, MTOR, IL6, PIK3CA, CCND1, BCL2, AKT1, EP300, JAK2, RAF1	131	166	8465	6.61754	1.06263e-06	1.43599e-08	5.88702e-09
KEGG_PATHWAY	hsa04664:Fc epsilon RI signaling pathway	12	8.88889	5.33758e-09	MAPK10, MAP2K1, MAPK8, PIK3CA, MAPK1, PIK3CD, AKT1, PRKCA, RAF1, MAPK14, TNF, MAPK3	131	68	8465	11.4032	1.39311e-06	1.85314e-08	7.59716e-09
KEGG_PATHWAY	hsa04620:Toll-like receptor signaling pathway	14	10.3704	5.39611e-09	MAP2K1, PIK3CD, MAPK14, TNF, RELA, MAPK10, IL6, MAPK8, CASP8, PIK3CA, AKT1, MAPK1, TLR4, MAPK3	131	104	8465	8.69862	1.40838e-06	1.85314e-08	7.59716e-09
KEGG_PATHWAY	hsa04380:Osteoclast differentiation	15	11.1111	7.90944e-09	MAP2K1, PIK3CD, MAPK14, TNF, TGFBR1, RELA, TGFBR2, TNFRSF1A, MAPK10, MAPK8, PIK3CA, AKT1, MAPK1, PPARG, MAPK3	131	128	8465	7.57246	2.06436e-06	2.68099e-08	1.0991e-08
KEGG_PATHWAY	hsa05169:Epstein-Barr virus infection	18	13.3333	1.02496e-08	STAT3, PIK3CD, MAPK14, TNF, RELA, ICAM1, MAPK10, IL6, MAPK8, CASP8, PIK3CA, CCND1, CDK4, CASP3, MDM2, BCL2, AKT1, TP53	131	202	8465	5.75807	2.67514e-06	3.42967e-08	1.40603e-08
KEGG_PATHWAY	hsa01524:Platinum drug resistance	12	8.88889	1.161e-08	CASP8, PIK3CA, CASP3, GSTP1, ERBB2, MDM2, BCL2, MAPK1, PIK3CD, AKT1, TP53, MAPK3	131	73	8465	10.6222	3.0302e-06	3.8357e-08	1.57249e-08
KEGG_PATHWAY	hsa04150:mTOR signaling pathway	16	11.8519	1.33237e-08	GSK3B, MAP2K1, PRKAA1, PIK3CD, BRAF, PRKCA, TNF, RHOA, MTOR, IGF1R, TNFRSF1A, PIK3CA, AKT1, MAPK1, RAF1, MAPK3	131	156	8465	6.62752	3.47748e-06	4.34685e-08	1.78204e-08
KEGG_PATHWAY	hsa05133:Pertussis	12	8.88889	1.79709e-08	MAPK10, IL6, MAPK8, NOS2, CASP3, MAPK1, MAPK14, TNF, TLR4, RELA, RHOA, MAPK3	131	76	8465	10.2029	4.6904e-06	5.79063e-08	2.37394e-08
KEGG_PATHWAY	hsa04930:Type II diabetes mellitus	10	7.40741	2.4525e-08	MAPK10, MAPK8, PIK3CA, PRKCD, MAPK1, PIK3CD, TNF, GCK, MTOR, MAPK3	131	46	8465	14.0475	6.401e-06	7.80612e-08	3.20021e-08
KEGG_PATHWAY	hsa04140:Autophagy - animal	15	11.1111	2.77715e-08	MAP2K1, PRKAA1, PRKCD, PIK3CD, MTOR, IGF1R, MAPK10, MAPK8, PIK3CA, BCL2, AKT1, MAPK1, RAF1, CTSD, MAPK3	131	141	8465	6.87429	7.24834e-06	8.73298e-08	3.58019e-08
KEGG_PATHWAY	hsa04062:Chemokine signaling pathway	17	12.5926	3.31306e-08	GSK3B, MAP2K1, SRC, PRKCD, STAT3, PIK3CD, BRAF, RHOA, PIK3CG, RELA, PIK3CA, AKT1, MAPK1, JAK2, RAF1, CCR5, MAPK3	131	192	8465	5.72141	8.64705e-06	1.02941e-07	4.22021e-08
KEGG_PATHWAY	hsa05130:Pathogenic Escherichia coli infection	17	12.5926	4.76534e-08	SRC, PTPN11, F2, MAPK14, TNF, RHOA, RELA, TNFRSF1A, MAPK10, IL6, MAPK8, CASP8, CASP3, ABL1, MAPK1, TLR4, MAPK3	131	197	8465	5.5762	1.24375e-05	1.46324e-07	5.99872e-08
KEGG_PATHWAY	hsa05203:Viral carcinogenesis	17	12.5926	7.78042e-08	CREBBP, SRC, STAT3, PIK3CD, RHOA, RELA, CASP8, PIK3CA, CCND1, CDK4, CASP3, MDM2, EP300, MAPK1, CCR5, TP53, MAPK3	131	204	8465	5.38486	2.03067e-05	2.36127e-07	9.68029e-08
KEGG_PATHWAY	hsa04920:Adipocytokine signaling pathway	11	8.14815	8.13119e-08	MAPK10, PRKAA1, MAPK8, STAT3, AKT1, PTPN11, JAK2, TNF, RELA, MTOR, TNFRSF1A	131	69	8465	10.3015	2.12222e-05	2.43936e-07	1.00004e-07
KEGG_PATHWAY	hsa04659:Th17 cell differentiation	13	9.62963	8.23864e-08	STAT3, MAPK14, TGFBR1, IL2, MTOR, RELA, TGFBR2, MAPK10, IL6, MAPK8, MAPK1, JAK2, MAPK3	131	108	8465	7.77813	2.15026e-05	2.4435e-07	1.00174e-07
KEGG_PATHWAY	hsa04932:Non-alcoholic fatty liver disease	15	11.1111	9.27407e-08	GSK3B, PRKAA1, PIK3CD, MAPK14, TNF, RELA, TNFRSF1A, MAPK10, IL6, MAPK8, CASP8, PIK3CA, CASP3, AKT1, PPARG	131	155	8465	6.25339	2.4205e-05	2.7197e-07	1.11497e-07
KEGG_PATHWAY	hsa04912:GnRH signaling pathway	12	8.88889	1.5337e-07	MAPK10, MAP2K1, MAPK8, SRC, MMP2, PRKCD, MAPK1, PRKCA, RAF1, MAPK14, EGFR, MAPK3	131	93	8465	8.33785	4.00287e-05	4.40491e-07	1.80584e-07
KEGG_PATHWAY	hsa04910:Insulin signaling pathway	14	10.3704	1.53581e-07	GSK3B, MAP2K1, PRKAA1, PIK3CD, BRAF, MTOR, GCK, MAPK10, MAPK8, PIK3CA, AKT1, MAPK1, RAF1, MAPK3	131	137	8465	6.60333	4.00839e-05	4.40491e-07	1.80584e-07
KEGG_PATHWAY	hsa04726:Serotonergic synapse	13	9.62963	1.66334e-07	APP, MAP2K1, BRAF, PRKCA, HTR2A, PTGS2, SLC6A4, CYP2C9, CYP2D6, CASP3, MAPK1, RAF1, MAPK3	131	115	8465	7.30468	4.34124e-05	4.71884e-07	1.93454e-07
KEGG_PATHWAY	hsa05202:Transcriptional misregulation in cancer	16	11.8519	2.30354e-07	NTRK1, FLT1, FLT3, IGFBP3, MMP3, MPO, MMP9, RELA, TGFBR2, IGF1R, IL6, PLAU, MDM2, PPARG, MET, TP53	131	193	8465	5.35696	6.01205e-05	6.46476e-07	2.65031e-07
KEGG_PATHWAY	hsa04550:Signaling pathways regulating pluripotency of stem cells	14	10.3704	2.54398e-07	GSK3B, MAP2K1, STAT3, PIK3CD, MAPK14, IGF1R, PIK3CA, AKT1, MAPK1, CTNNB1, JAK2, RAF1, FGFR1, MAPK3	131	143	8465	6.32627	6.63956e-05	7.06359e-07	2.8958e-07
KEGG_PATHWAY	hsa04024:cAMP signaling pathway	17	12.5926	3.01268e-07	MAP2K1, CREBBP, PIK3CD, BRAF, ADRB2, RHOA, RELA, MAPK10, MAPK8, PIK3CA, AKT1, EP300, MAPK1, RAF1, DRD2, CFTR, MAPK3	131	225	8465	4.88227	7.86279e-05	8.27695e-07	3.39323e-07
KEGG_PATHWAY	hsa04914:Progesterone-mediated oocyte maturation	12	8.88889	3.98717e-07	MAPK10, MAP2K1, MAPK8, PIK3CA, MAPK1, PIK3CD, AKT1, BRAF, RAF1, MAPK14, IGF1R, MAPK3	131	102	8465	7.60216	0.00010406	1.08401e-06	4.44403e-07
KEGG_PATHWAY	hsa04540:Gap junction	11	8.14815	8.43474e-07	PDGFRB, PDGFRA, MAP2K1, SRC, MAPK1, PRKCA, HTR2A, DRD2, RAF1, EGFR, MAPK3	131	88	8465	8.07729	0.000220123	2.26955e-06	9.3043e-07
KEGG_PATHWAY	hsa04725:Cholinergic synapse	12	8.88889	1.12782e-06	ACHE, MAP2K1, PIK3CA, KCNQ1, BCL2, MAPK1, PIK3CD, AKT1, PRKCA, JAK2, PIK3CG, MAPK3	131	113	8465	6.86212	0.000294317	3.00367e-06	1.23139e-06
KEGG_PATHWAY	hsa04613:Neutrophil extracellular trap formation	15	11.1111	1.2157e-06	MAP2K1, SRC, PIK3CD, PRKCA, MAPK14, MPO, MTOR, RELA, SELP, PIK3CA, AKT1, MAPK1, RAF1, TLR4, MAPK3	131	191	8465	5.07474	0.000317246	3.20502e-06	1.31393e-06
KEGG_PATHWAY	hsa05222:Small cell lung cancer	11	8.14815	1.27931e-06	CCND1, PIK3CA, NOS2, CDK4, CASP3, BCL2, PIK3CD, AKT1, PTGS2, TP53, RELA	131	92	8465	7.7261	0.000333845	3.33901e-06	1.36887e-06
KEGG_PATHWAY	hsa04371:Apelin signaling pathway	13	9.62963	1.31553e-06	MAP2K1, PRKAA1, NOS2, NOS3, TGFBR1, MTOR, PIK3CG, CCND1, AGTR1, AKT1, MAPK1, RAF1, MAPK3	131	139	8465	6.04344	0.000343296	3.39955e-06	1.39368e-06
KEGG_PATHWAY	hsa04650:Natural killer cell mediated cytotoxicity	12	8.88889	3.59715e-06	MAP2K1, PIK3CA, CASP3, MAPK1, PIK3CD, BRAF, PTPN11, PRKCA, RAF1, TNF, ICAM1, MAPK3	131	127	8465	6.10567	0.000938418	9.20448e-06	3.77349e-06
KEGG_PATHWAY	hsa04921:Oxytocin signaling pathway	13	9.62963	3.88734e-06	MAP2K1, PRKAA1, NOS3, SRC, PRKCA, PTGS2, RHOA, EGFR, PIK3CG, CCND1, MAPK1, RAF1, MAPK3	131	154	8465	5.45479	0.00101408	9.85044e-06	4.0383e-06
KEGG_PATHWAY	hsa04928:Parathyroid hormone synthesis, secretion and action	11	8.14815	4.71286e-06	MAP2K1, VDR, BCL2, MAPK1, BRAF, PRKCA, RAF1, RHOA, EGFR, FGFR1, MAPK3	131	106	8465	6.70567	0.0012293	1.18275e-05	4.8488e-06
KEGG_PATHWAY	hsa04621:NOD-like receptor signaling pathway	14	10.3704	5.06699e-06	PRKCD, MAPK14, TNF, RHOA, RELA, MAPK10, IL6, MAPK8, CASP8, NAMPT, BCL2, MAPK1, TLR4, MAPK3	131	186	8465	4.86374	0.00132161	1.25951e-05	5.16351e-06
KEGG_PATHWAY	hsa04929:GnRH secretion	9	6.66667	5.36139e-06	MAP2K1, PIK3CA, MAPK1, PIK3CD, AKT1, PRKCA, RAF1, ESR2, MAPK3	131	64	8465	9.08695	0.00139835	1.32012e-05	5.41197e-06
KEGG_PATHWAY	hsa04020:Calcium signaling pathway	16	11.8519	7.01955e-06	PDGFRB, NTRK1, RET, PDGFRA, FLT1, NOS2, NOS3, PRKCA, ADRB2, HTR2A, EGFR, ERBB2, KDR, AGTR1, MET, FGFR1	131	253	8465	4.08653	0.00183043	1.71224e-05	7.01955e-06
KEGG_PATHWAY	hsa04211:Longevity regulating pathway	10	7.40741	8.11264e-06	PRKAA1, PIK3CA, PIK3CD, AKT1, PPARG, SOD2, TP53, RELA, MTOR, IGF1R	131	89	8465	7.26049	0.00211517	1.96056e-05	8.11264e-06
KEGG_PATHWAY	hsa04810:Regulation of actin cytoskeleton	15	11.1111	1.0219e-05	PDGFRB, PDGFRA, MAP2K1, SRC, PIK3CD, BRAF, F2, RHOA, EGFR, PIK3CA, AKT1, MAPK1, RAF1, FGFR1, MAPK3	131	229	8465	4.23264	0.00266361	2.44693e-05	1.0219e-05
KEGG_PATHWAY	hsa05120:Epithelial cell signaling in Helicobacter pylori infection	9	6.66667	1.05863e-05	MAPK10, MAPK8, SRC, CASP3, PTPN11, MAPK14, MET, RELA, EGFR	131	70	8465	8.30807	0.00275922	2.51184e-05	1.05863e-05
KEGG_PATHWAY	hsa04152:AMPK signaling pathway	11	8.14815	1.54109e-05	PRKAA1, CCND1, PIK3CA, HNF4A, PIK3CD, AKT1, PPARG, HMGCR, CFTR, MTOR, IGF1R	131	121	8465	5.87439	0.00401419	3.62363e-05	1.54109e-05
KEGG_PATHWAY	hsa04115:p53 signaling pathway	9	6.66667	1.60543e-05	CASP8, CCND1, CDK4, CHEK2, CASP3, IGFBP3, MDM2, BCL2, TP53	131	74	8465	7.85898	0.00418143	3.74122e-05	1.60543e-05
KEGG_PATHWAY	hsa04750:Inflammatory mediator regulation of TRP channels	10	7.40741	1.78802e-05	NTRK1, MAPK10, MAPK8, PIK3CA, SRC, PRKCD, PIK3CD, PRKCA, HTR2A, MAPK14	131	98	8465	6.59371	0.0046559	4.12985e-05	1.78802e-05
KEGG_PATHWAY	hsa04611:Platelet activation	11	8.14815	1.91171e-05	PIK3CA, SRC, NOS3, MAPK1, PIK3CD, AKT1, F2, MAPK14, RHOA, PIK3CG, MAPK3	131	124	8465	5.73227	0.00497718	4.37681e-05	1.91171e-05
KEGG_PATHWAY	hsa05140:Leishmaniasis	9	6.66667	2.15669e-05	NOS2, MAPK1, JAK2, MAPK14, PTGS2, TNF, TLR4, RELA, MAPK3	131	77	8465	7.55279	0.00561322	4.89476e-05	2.15669e-05
KEGG_PATHWAY	hsa04916:Melanogenesis	10	7.40741	2.2826e-05	GSK3B, MAP2K1, CREBBP, KIT, EP300, MAPK1, CTNNB1, PRKCA, RAF1, MAPK3	131	101	8465	6.39785	0.00593993	5.13584e-05	2.2826e-05
KEGG_PATHWAY	hsa05134:Legionellosis	8	5.92593	2.39241e-05	HSPA8, IL6, VCP, CASP8, CASP3, TNF, TLR4, RELA	131	57	8465	9.06924	0.00622482	5.33692e-05	2.39241e-05
KEGG_PATHWAY	hsa04662:B cell receptor signaling pathway	9	6.66667	4.0842e-05	GSK3B, MAP2K1, PIK3CA, MAPK1, PIK3CD, AKT1, RAF1, RELA, MAPK3	131	84	8465	6.92339	0.0106034	9.03369e-05	4.0842e-05
KEGG_PATHWAY	hsa04213:Longevity regulating pathway - multiple species	8	5.92593	4.17581e-05	HSPA8, PRKAA1, PIK3CA, PIK3CD, AKT1, SOD2, MTOR, IGF1R	131	62	8465	8.33785	0.0108399	9.15872e-05	4.17581e-05
KEGG_PATHWAY	hsa04670:Leukocyte transendothelial migration	10	7.40741	5.99018e-05	PIK3CA, MMP2, CTNNB1, PIK3CD, PTPN11, PRKCA, MAPK14, MMP9, RHOA, ICAM1	131	114	8465	5.66827	0.0155132	0.000130286	5.99018e-05
KEGG_PATHWAY	hsa04720:Long-term potentiation	8	5.92593	6.92908e-05	MAP2K1, CREBBP, EP300, MAPK1, BRAF, PRKCA, RAF1, MAPK3	131	67	8465	7.71562	0.017923	0.000149462	6.92908e-05
KEGG_PATHWAY	hsa04360:Axon guidance	12	8.88889	0.00010574	GSK3B, PIK3CA, SRC, ABL1, MAPK1, PIK3CD, PTPN11, PRKCA, RAF1, MET, RHOA, MAPK3	131	182	8465	4.26055	0.0272222	0.000226214	0.00010574
KEGG_PATHWAY	hsa05144:Malaria	7	5.18519	0.000106723	SELP, IL6, SELE, TNF, MET, TLR4, ICAM1	131	50	8465	9.04656	0.0274719	0.000226462	0.000106723
KEGG_PATHWAY	hsa04215:Apoptosis - multiple species	6	4.44444	0.000114164	MAPK10, MAPK8, CASP8, CASP3, BCL2, TNFRSF1A	131	32	8465	12.1159	0.0293589	0.000239281	0.000114164
KEGG_PATHWAY	hsa04666:Fc gamma R-mediated phagocytosis	9	6.66667	0.000114598	MAP2K1, PIK3CA, PRKCD, MAPK1, PIK3CD, AKT1, PRKCA, RAF1, MAPK3	131	97	8465	5.99551	0.0294689	0.000239281	0.000114598
KEGG_PATHWAY	hsa04934:Cushing syndrome	11	8.14815	0.000128571	GSK3B, MAP2K1, CCND1, CDK4, AGTR1, MAPK1, CTNNB1, BRAF, EGFR, CYP17A1, MAPK3	131	155	8465	4.58582	0.0330023	0.000266325	0.000128571
KEGG_PATHWAY	hsa05146:Amoebiasis	9	6.66667	0.000163098	IL6, PIK3CA, NOS2, CASP3, PIK3CD, PRKCA, TNF, TLR4, RELA	131	102	8465	5.70162	0.0416785	0.000335185	0.000163098
KEGG_PATHWAY	hsa04064:NF-kappa B signaling pathway	9	6.66667	0.000186722	PARP1, PLAU, BCL2, PTGS2, TNF, TLR4, RELA, ICAM1, TNFRSF1A	131	104	8465	5.59197	0.0475703	0.000380738	0.000186722
KEGG_PATHWAY	hsa04960:Aldosterone-regulated sodium reabsorption	6	4.44444	0.000232388	PIK3CA, MAPK1, PIK3CD, PRKCA, NR3C2, MAPK3	131	37	8465	10.4786	0.0588572	0.000470181	0.000232388
KEGG_PATHWAY	hsa04350:TGF-beta signaling pathway	9	6.66667	0.000242447	BMP2, CREBBP, EP300, MAPK1, TNF, RHOA, TGFBR1, TGFBR2, MAPK3	131	108	8465	5.38486	0.0613253	0.000486758	0.000242447
KEGG_PATHWAY	hsa04310:Wnt signaling pathway	11	8.14815	0.000287161	MAPK10, GSK3B, CREBBP, MAPK8, CCND1, EP300, CTNNB1, PRKCA, PSEN1, TP53, RHOA	131	171	8465	4.15673	0.0722192	0.00057213	0.000287161
KEGG_PATHWAY	hsa04730:Long-term depression	7	5.18519	0.000296627	MAP2K1, MAPK1, BRAF, PRKCA, RAF1, IGF1R, MAPK3	131	60	8465	7.5388	0.0745092	0.000586512	0.000296627
KEGG_PATHWAY	hsa04658:Th1 and Th2 cell differentiation	8	5.92593	0.000508202	MAPK10, MAPK8, MAPK1, JAK2, MAPK14, RELA, IL2, MAPK3	131	92	8465	5.61898	0.12425	0.000997299	0.000508202
KEGG_PATHWAY	hsa04261:Adrenergic signaling in cardiomyocytes	10	7.40741	0.000583921	KCNQ1, BCL2, AGTR1, MAPK1, AKT1, PRKCA, ADRB2, MAPK14, PIK3CG, MAPK3	131	154	8465	4.19599	0.141396	0.00113734	0.000583921
KEGG_PATHWAY	hsa04217:Necroptosis	10	7.40741	0.00073556	MAPK10, MAPK8, CASP8, PARP1, STAT3, BCL2, JAK2, TNF, TLR4, TNFRSF1A	131	159	8465	4.06405	0.174736	0.00142208	0.00073556
KEGG_PATHWAY	hsa04728:Dopaminergic synapse	9	6.66667	0.000933041	MAPK10, GSK3B, MAPK8, AKT1, PRKCA, DRD2, MAPK14, SLC6A3, DRD4	131	132	8465	4.40579	0.216228	0.00179062	0.000933041
KEGG_PATHWAY	hsa05020:Prion disease	13	9.62963	0.000967623	HSPA8, GSK3B, PRKCD, PIK3CD, MAPK14, TNF, MAPK10, IL6, MAPK8, PIK3CA, CASP3, MAPK1, MAPK3	131	273	8465	3.07706	0.223277	0.00184343	0.000967623
KEGG_PATHWAY	hsa04270:Vascular smooth muscle contraction	9	6.66667	0.00102917	MAP2K1, PRKCD, AGTR1, MAPK1, BRAF, PRKCA, RAF1, RHOA, MAPK3	131	134	8465	4.34004	0.235666	0.00194647	0.00102917
KEGG_PATHWAY	hsa04022:cGMP-PKG signaling pathway	10	7.40741	0.001044	MAP2K1, NOS3, AGTR1, MAPK1, AKT1, ADRB2, RAF1, RHOA, PIK3CG, MAPK3	131	167	8465	3.86936	0.238622	0.00196031	0.001044
KEGG_PATHWAY	hsa04913:Ovarian steroidogenesis	6	4.44444	0.00105487	CYP1A1, CYP1B1, PTGS2, CYP19A1, CYP17A1, IGF1R	131	51	8465	7.60216	0.240783	0.00196659	0.00105487
KEGG_PATHWAY	hsa00980:Metabolism of xenobiotics by cytochrome P450	7	5.18519	0.0012153	CYP2C9, ADH1C, CYP2D6, GSTP1, CYP1A2, CYP1A1, CYP1B1	131	78	8465	5.79908	0.27195	0.00224959	0.0012153
KEGG_PATHWAY	hsa05143:African trypanosomiasis	5	3.7037	0.0023691	IL6, PRKCA, SELE, TNF, ICAM1	131	37	8465	8.73221	0.461554	0.00435446	0.0023691
KEGG_PATHWAY	hsa04110:Cell cycle	9	6.66667	0.0028136	GSK3B, CREBBP, CCND1, CDK4, CHEK2, MDM2, ABL1, EP300, TP53	131	157	8465	3.70423	0.520679	0.00513531	0.0028136
KEGG_PATHWAY	hsa05323:Rheumatoid arthritis	7	5.18519	0.00299219	IL6, FLT1, MMP1, MMP3, TNF, TLR4, ICAM1	131	93	8465	4.86374	0.542571	0.00542335	0.00299219
KEGG_PATHWAY	hsa05321:Inflammatory bowel disease	6	4.44444	0.00312666	IL6, STAT3, TNF, TLR4, RELA, IL2	131	65	8465	5.96477	0.558394	0.005628	0.00312666
KEGG_PATHWAY	hsa05204:Chemical carcinogenesis - DNA adducts	6	4.44444	0.00405208	CYP2C9, GSTP1, CYP1A2, CYP1A1, CYP1B1, PTGS2	131	69	8465	5.61898	0.653455	0.00724379	0.00405208
KEGG_PATHWAY	hsa04530:Tight junction	9	6.66667	0.00441103	MAPK10, PRKAA1, MAPK8, CCND1, SRC, CDK4, ERBB2, RHOA, CFTR	131	169	8465	3.44121	0.684572	0.00783183	0.00441103
KEGG_PATHWAY	hsa04622:RIG-I-like receptor signaling pathway	6	4.44444	0.00458162	MAPK10, MAPK8, CASP8, MAPK14, TNF, RELA	131	71	8465	5.4607	0.698369	0.00807974	0.00458162
KEGG_PATHWAY	hsa05100:Bacterial invasion of epithelial cells	6	4.44444	0.00646424	PIK3CA, SRC, CTNNB1, PIK3CD, MET, RHOA	131	77	8465	5.03519	0.815968	0.0113233	0.00646424
KEGG_PATHWAY	hsa04723:Retrograde endocannabinoid signaling	8	5.92593	0.00764969	MAPK10, MAPK8, CNR1, MAPK1, PRKCA, MAPK14, PTGS2, MAPK3	131	148	8465	3.49288	0.865238	0.0133105	0.00764969
KEGG_PATHWAY	hsa04923:Regulation of lipolysis in adipocytes	5	3.7037	0.0118891	PIK3CA, PIK3CD, AKT1, ADRB2, PTGS2	131	58	8465	5.57054	0.955916	0.0205501	0.0118891
KEGG_PATHWAY	hsa05416:Viral myocarditis	5	3.7037	0.0133489	CASP8, CCND1, CASP3, ABL1, ICAM1	131	60	8465	5.38486	0.970029	0.0229215	0.0133489
KEGG_PATHWAY	hsa00140:Steroid hormone biosynthesis	5	3.7037	0.0149183	CYP1A2, CYP1A1, CYP1B1, CYP19A1, CYP17A1	131	62	8465	5.21115	0.980219	0.0254489	0.0149183
KEGG_PATHWAY	hsa04144:Endocytosis	10	7.40741	0.0150186	HSPA8, PDGFRA, SRC, MDM2, CCR5, RHOA, EGFR, TGFBR1, TGFBR2, IGF1R	131	251	8465	2.57444	0.980737	0.0254536	0.0150186
KEGG_PATHWAY	hsa05016:Huntington disease	11	8.14815	0.0191516	MAPK10, CREBBP, MAPK8, CASP8, CASP3, EP300, HTT, PPARG, SOD2, TP53, MTOR	131	306	8465	2.32288	0.993572	0.0322489	0.0191516
KEGG_PATHWAY	hsa05017:Spinocerebellar ataxia	7	5.18519	0.022609	MAPK10, MAPK8, PIK3CA, PIK3CD, AKT1, PRKCA, MTOR	131	143	8465	3.16313	0.997442	0.0378267	0.022609
KEGG_PATHWAY	hsa04137:Mitophagy - animal	5	3.7037	0.0244887	MAPK10, MAPK8, SRC, TP53, RELA	131	72	8465	4.48738	0.998453	0.0404529	0.0244887
KEGG_PATHWAY	hsa00982:Drug metabolism - cytochrome P450	5	3.7037	0.0244887	CYP2C9, ADH1C, CYP2D6, GSTP1, CYP1A2	131	72	8465	4.48738	0.998453	0.0404529	0.0244887
KEGG_PATHWAY	hsa05168:Herpes simplex virus 1 infection	15	11.1111	0.025101	SRC, PIK3CD, PTPN11, TNF, MTOR, RELA, TNFRSF1A, IL6, CASP8, PIK3CA, CASP3, BCL2, AKT1, JAK2, TP53	131	512	8465	1.89311	0.998686	0.0412036	0.025101
KEGG_PATHWAY	hsa04610:Complement and coagulation cascades	5	3.7037	0.0429895	SERPINA1, PLAU, F2, F3, CFB	131	86	8465	3.75688	0.99999	0.0701266	0.0429895
KEGG_PATHWAY	hsa04614:Renin-angiotensin system	3	2.22222	0.0479892	ACE, AGTR1, REN	131	23	8465	8.42848	0.999997	0.0777961	0.0479892

## Sheet: GO-BP
Category	Term	Count	%	PValue	Genes	List Total	Pop Hits	Pop Total	Fold Enrichment	Bonferroni	Benjamini	FDR
GOTERM_BP_DIRECT	GO:0009410~response to xenobiotic stimulus	27	20	2.23397e-23	RET, ABCB1, SRC, HTR2A, PTGS2, TNF, SLC6A3, SLC6A4, CCND1, CASP3, ABL1, HMOX1, DRD2, SNCA, NTRK1, BCHE, ACE, MMP2, DNMT3A, SOD2, RHOA, TGFBR2, CDK4, BCL2, CTNNB1, PPARG, TP53	134	253	19414	15.4616	6.52543e-20	6.52543e-20	5.75471e-20
GOTERM_BP_DIRECT	GO:0043066~negative regulation of apoptotic process	33	24.4444	9.71439e-22	GSK3B, PRKAA1, SRC, GSTP1, PSEN2, PSEN1, MPO, TNF, RELA, EGFR, IGF1R, MAPK8, CASP3, ERBB2, KDR, AKT1, VHL, SNCA, PDGFRB, NTRK1, BRAF, SOD2, MMP9, TGFBR1, IL2, MTOR, IL6, ALB, BCL2, MDM2, CTNNB1, RAF1, TP53	134	522	19414	9.15912	2.83757e-18	1.41879e-18	1.25121e-18
GOTERM_BP_DIRECT	GO:0043065~positive regulation of apoptotic process	27	20	1.58559e-20	APP, SRC, HTT, PSEN1, PTGS2, TNF, MAPK8, CASP8, CNR1, CASP3, ABL1, CYP1B1, HMOX1, CTSD, SNCA, PDGFRB, ACE, MMP2, IGFBP3, MMP9, TGFBR1, BMP2, IL6, BCL2, CTNNB1, PPARG, TP53	134	327	19414	11.9626	4.63152e-17	1.54384e-17	1.3615e-17
GOTERM_BP_DIRECT	GO:0006468~protein phosphorylation	32	23.7037	2.51617e-20	RET, APP, GSK3B, PRKAA1, SRC, LRRK2, PIK3CD, PIK3CG, MAPK8, CCND1, CHEK2, ERBB2, ABL1, AKT1, MAPK1, JAK2, MAPK3, NTRK1, MAP2K1, IGFBP3, PRKCD, PRKCA, BRAF, TGFBR1, MTOR, TGFBR2, MAPK10, BMP2, CDK4, RAF1, MET, FGFR1	134	536	19414	8.64959	7.34973e-17	1.83743e-17	1.62041e-17
GOTERM_BP_DIRECT	GO:0010628~positive regulation of gene expression	31	22.963	7.79273e-20	RET, APP, GSK3B, PRKAA1, PIK3CD, PSEN1, TNF, RELA, SLC6A4, MAPK8, ERBB2, AKT1, MAPK1, MAPK3, MAP2K1, NOS3, VDR, STAT3, BRAF, MAPK14, F3, TGFBR1, MTOR, AR, BMP2, IL6, CTNNB1, PPARG, TP53, TLR4, NFE2L2	134	512	19414	8.77207	2.27626e-16	4.55252e-17	4.01482e-17
GOTERM_BP_DIRECT	GO:0043410~positive regulation of MAPK cascade	21	15.5556	9.48781e-20	NTRK1, RET, APP, MAP2K1, FLT1, FLT3, IGFBP3, ADRB2, TNF, TGFBR1, IGF1R, AR, BMP2, IL6, KIT, ERBB2, KDR, CTNNB1, JAK2, RAF1, FGFR1	134	162	19414	18.7808	2.77139e-16	4.61898e-17	4.07343e-17
GOTERM_BP_DIRECT	GO:0043406~positive regulation of MAP kinase activity	16	11.8519	3.67555e-18	PDGFRB, APP, FLT1, FLT3, SRC, LRRK2, HTR2A, PSEN1, TNF, EGFR, PIK3CG, KIT, ERBB2, TLR4, DRD4, FGFR1	134	77	19414	30.1051	1.07363e-14	1.53375e-15	1.3526e-15
GOTERM_BP_DIRECT	GO:0001666~response to hypoxia	19	14.0741	4.37435e-17	CREBBP, PRKAA1, ACE, NOS2, MMP2, PSEN2, SOD2, TNF, RHOA, SLC6A4, TGFBR2, BMP2, PLAU, CASP3, CYP1A1, EP300, HMOX1, DRD2, ADA	134	161	19414	17.0977	1.27775e-13	1.59719e-14	1.40854e-14
GOTERM_BP_DIRECT	GO:0046777~protein autophosphorylation	19	14.0741	2.93189e-16	PDGFRB, NTRK1, PDGFRA, GSK3B, FLT1, FLT3, SRC, LRRK2, EGFR, MTOR, IGF1R, CHEK2, KIT, ERBB2, KDR, ABL1, AKT1, JAK2, FGFR1	134	179	19414	15.3784	9.72888e-13	9.51561e-14	8.39172e-14
GOTERM_BP_DIRECT	GO:0018108~peptidyl-tyrosine phosphorylation	14	10.3704	1.33602e-15	PDGFRB, NTRK1, PDGFRA, FLT1, FLT3, SRC, HTR2A, EGFR, KIT, ERBB2, KDR, ABL1, JAK2, FGFR1	134	70	19414	28.9761	3.89155e-12	3.90253e-13	3.4416e-13
GOTERM_BP_DIRECT	GO:0033674~positive regulation of kinase activity	14	10.3704	1.62533e-15	PDGFRB, NTRK1, RET, PDGFRA, FLT1, FLT3, EGFR, IGF1R, KIT, ERBB2, KDR, MET, DRD4, FGFR1	134	71	19414	28.568	4.86444e-12	4.316e-13	3.80623e-13
GOTERM_BP_DIRECT	GO:0032496~response to lipopolysaccharide	17	12.5926	2.72959e-15	ACE, NOS2, NOS3, PTGS2, SOD2, MPO, SELE, SELP, CASP8, CNR1, CASP3, CYP1A1, ALPL, REN, JAK2, TLR4, SNCA	134	143	19414	17.2236	8.1074e-12	6.64427e-13	5.85951e-13
GOTERM_BP_DIRECT	GO:0070374~positive regulation of ERK1 and ERK2 cascade	19	14.0741	1.75459e-14	PDGFRB, NTRK1, PDGFRA, APP, MAP2K1, SRC, BRAF, PRKCA, PTPN11, HTR2A, TNF, EGFR, ICAM1, BMP2, KDR, ABL1, DRD2, TLR4, MAPK3	134	225	19414	12.2344	5.12388e-11	3.92712e-12	3.46329e-12
GOTERM_BP_DIRECT	GO:0030335~positive regulation of cell migration	20	14.8148	1.88222e-14	PDGFRB, RET, PDGFRA, FLT1, MMP2, STAT3, PIK3CD, PRKCA, SOD2, F3, MMP9, RHOA, EGFR, TGFBR1, IGF1R, BMP2, PLAU, KIT, KDR, JAK2	134	262	19414	11.0596	5.51303e-11	3.92712e-12	3.46329e-12
GOTERM_BP_DIRECT	GO:0014068~positive regulation of phosphatidylinositol 3-kinase signaling	14	10.3704	2.29529e-14	PDGFRB, NTRK1, PDGFRA, FLT1, FLT3, SRC, F2, TNF, IGF1R, SELP, KIT, KDR, JAK2, FGFR1	134	86	19414	23.5852	6.71293e-11	4.4697e-12	3.94178e-12
GOTERM_BP_DIRECT	GO:0008284~positive regulation of cell proliferation	25	18.5185	2.85576e-13	PRKAA1, FLT1, FLT3, HTR2A, RELA, EGFR, IGF1R, ERBB2, NAMPT, KDR, AKT1, PDGFRB, PDGFRA, F2, TGFBR1, IL2, TGFBR2, AR, BMP2, IL6, CDK4, KIT, BCL2, MDM2, FGFR1	134	541	19414	6.69504	8.3409e-10	5.21354e-11	4.59777e-11
GOTERM_BP_DIRECT	GO:0007165~signal transduction	36	26.6667	8.85223e-13	RET, GSK3B, PRKAA1, SRC, LRRK2, PIK3CD, NR3C1, EGFR, NR3C2, IGF1R, TTR, PLAU, ERBB2, NAMPT, AKT1, MAPK1, JAK2, CCR5, PDGFRB, MAP2K1, CREBBP, PRKCD, STAT3, BRAF, MAPK14, ESR1, TGFBR1, ESR2, TNFRSF1A, MAPK10, AR, CDK4, KIT, PPARG, RAF1, MET	134	1283	19414	4.06524	2.58561e-09	1.52102e-10	1.34137e-10
GOTERM_BP_DIRECT	GO:0001934~positive regulation of protein phosphorylation	17	12.5926	1.44771e-12	NTRK1, APP, LRRK2, BRAF, F2, TNF, MMP9, EGFR, BMP2, CCND1, CHEK2, ERBB2, KDR, ABL1, AKT1, RAF1, MAPK3	134	213	19414	11.5632	4.22882e-09	2.3493e-10	2.07183e-10
GOTERM_BP_DIRECT	GO:0035556~intracellular signal transduction	22	16.2963	5.74238e-12	GSK3B, PRKAA1, SRC, LRRK2, PRKCD, PSEN2, BRAF, PRKCA, PSEN1, MAPK14, TGFBR1, MAPK10, MAPK8, KIT, ERBB2, AKT1, HMOX1, MAPK1, JAK2, RAF1, DRD2, MAPK3	134	459	19414	6.94417	1.67736e-08	8.43374e-10	7.43763e-10
GOTERM_BP_DIRECT	GO:0035094~response to nicotine	10	7.40741	5.77455e-12	CNR1, CASP3, KCNQ1, MMP2, BCL2, HMOX1, MAPK1, DRD2, SLC6A3, IGF1R	134	40	19414	36.2201	1.68676e-08	8.43374e-10	7.43763e-10
GOTERM_BP_DIRECT	GO:0048661~positive regulation of smooth muscle cell proliferation	11	8.14815	6.3802e-12	PDGFRB, IL6, PIK3CA, MMP2, HMOX1, AKT1, PTGS2, TNF, TLR4, TGFBR2, IGF1R	134	58	19414	27.4774	1.86367e-08	8.87455e-10	7.82637e-10
GOTERM_BP_DIRECT	GO:0007169~transmembrane receptor protein tyrosine kinase signaling pathway	14	10.3704	8.69032e-12	PDGFRB, NTRK1, RET, PDGFRA, FLT1, FLT3, SRC, EGFR, IGF1R, KIT, ERBB2, KDR, MET, FGFR1	134	135	19414	15.0247	2.53843e-08	1.15384e-09	1.01756e-09
GOTERM_BP_DIRECT	GO:0007275~multicellular organism development	14	10.3704	1.98357e-11	PDGFRB, NTRK1, RET, PDGFRA, FLT1, FLT3, VDR, EGFR, IGF1R, KIT, ERBB2, KDR, MET, FGFR1	134	144	19414	14.0856	5.794e-08	2.51913e-09	2.2216e-09
GOTERM_BP_DIRECT	GO:1904646~cellular response to beta-amyloid	10	7.40741	2.24753e-11	BACE1, GSK3B, APP, PARP1, ADRB2, PSEN1, TNF, TLR4, ICAM1, IGF1R	134	46	19414	31.4958	6.56502e-08	2.73543e-09	2.41234e-09
GOTERM_BP_DIRECT	GO:0048538~thymus development	10	7.40741	2.76385e-11	MAP2K1, BCL2, ABL1, MAPK1, CTNNB1, BRAF, PSEN1, RAF1, TGFBR1, MAPK3	134	47	19414	30.8257	8.07322e-08	3.22928e-09	2.84787e-09
GOTERM_BP_DIRECT	GO:0032355~response to estradiol	12	8.88889	3.04811e-11	PDGFRB, CASP8, CCND1, CASP3, STAT3, DNMT3A, CYP1B1, CTNNB1, PTGS2, ESR1, CYP19A1, SLC6A4	134	91	19414	19.1051	8.90352e-08	3.32469e-09	2.93201e-09
GOTERM_BP_DIRECT	GO:0045944~positive regulation of transcription from RNA polymerase II promoter	33	24.4444	3.07315e-11	APP, ADRB2, NR3C1, TNF, RELA, EGFR, HNF4A, NAMPT, ABL1, AKT1, EP300, JAK2, DRD2, MAPK3, CREBBP, PARP1, VDR, STAT3, MAPK14, ESR1, IL2, ESR2, TNFRSF1A, AR, BMP2, IL6, CTNNB1, PPARG, RAF1, MET, TP53, TLR4, NFE2L2	134	1222	19414	3.91249	8.97668e-08	3.32469e-09	2.93201e-09
GOTERM_BP_DIRECT	GO:0010629~negative regulation of gene expression	18	13.3333	4.06454e-11	GSK3B, APP, PRKAA1, ACE, NOS2, STAT3, PSEN1, ESR1, TNF, BMP2, TERT, PIK3CA, KCNQ1, KDR, AKT1, CTNNB1, PPARG, VHL	134	309	19414	8.43965	1.18725e-07	4.24019e-09	3.73938e-09
GOTERM_BP_DIRECT	GO:0008285~negative regulation of cell proliferation	21	15.5556	4.27063e-11	NTRK1, BCHE, APP, MAP2K1, NOS3, VDR, IGFBP3, STAT3, PTGS2, SOD2, AR, BMP2, IL6, HNF4A, CYP1B1, CTNNB1, VHL, JAK2, RAF1, DRD2, TP53	134	457	19414	6.65753	1.24745e-07	4.30155e-09	3.7935e-09
GOTERM_BP_DIRECT	GO:0018107~peptidyl-threonine phosphorylation	11	8.14815	4.52568e-11	GSK3B, MAPK8, LRRK2, PRKCD, BCL2, MAPK1, AKT1, PRKCA, TGFBR1, MTOR, TGFBR2	134	70	19414	22.767	1.32195e-07	4.38114e-09	3.86368e-09
GOTERM_BP_DIRECT	GO:0043524~negative regulation of neuron apoptotic process	14	10.3704	4.64962e-11	NTRK1, BRAF, PSEN1, SOD2, RHOA, TERT, PIK3CA, CCND1, KDR, BCL2, HMOX1, CTNNB1, JAK2, SNCA	134	154	19414	13.171	1.35815e-07	4.38114e-09	3.86368e-09
GOTERM_BP_DIRECT	GO:0051897~positive regulation of protein kinase B signaling	13	9.62963	8.55734e-11	RET, APP, SRC, PIK3CD, F3, TNF, EGFR, TGFBR1, PIK3CG, IGF1R, PIK3CA, MET, FGFR1	134	129	19414	14.6004	2.4996e-07	7.6858e-09	6.77803e-09
GOTERM_BP_DIRECT	GO:1902895~positive regulation of pri-miRNA transcription from RNA polymerase II promoter	10	7.40741	8.68303e-11	AR, BMP2, TERT, STAT3, PPARG, NR3C1, TNF, TP53, RELA, EGFR	134	53	19414	27.336	2.53631e-07	7.6858e-09	6.77803e-09
GOTERM_BP_DIRECT	GO:0045893~positive regulation of transcription, DNA-templated	25	18.5185	1.28686e-10	RET, PRKAA1, SRC, PSEN1, TNF, RELA, EGFR, CHEK2, HNF4A, AKT1, EP300, VHL, KCNH2, MAP2K1, CREBBP, STAT3, ESR1, TGFBR1, ESR2, AR, BMP2, IL6, CTNNB1, PPARG, TP53	134	724	19414	5.00278	3.7589e-07	1.10556e-08	9.74982e-09
GOTERM_BP_DIRECT	GO:0048511~rhythmic process	11	8.14815	1.37066e-10	MAPK10, GSK3B, PRKAA1, CREBBP, MAPK8, HNF4A, EP300, PPARG, TP53, DRD4, MTOR	134	78	19414	20.4319	4.0037e-07	1.14391e-08	1.00881e-08
GOTERM_BP_DIRECT	GO:0007568~aging	13	9.62963	3.37102e-10	PDGFRB, NTRK1, ACE, MMP2, DNMT3A, HTR2A, PTGS2, MPO, SLC6A3, TGFBR2, CNR1, CYP1A1, NFE2L2	134	145	19414	12.9893	9.84675e-07	2.73521e-08	2.41215e-08
GOTERM_BP_DIRECT	GO:0018105~peptidyl-serine phosphorylation	14	10.3704	4.6124e-10	GSK3B, SRC, LRRK2, PRKCD, PRKCA, MAPK14, TGFBR1, MTOR, TGFBR2, MAPK8, CHEK2, BCL2, AKT1, MAPK1	134	185	19414	10.9639	1.34728e-06	3.6413e-08	3.21122e-08
GOTERM_BP_DIRECT	GO:0051091~positive regulation of sequence-specific DNA binding transcription factor activity	12	8.88889	5.2718e-10	APP, IL6, BMP2, KIT, EP300, CTNNB1, AKT1, PPARG, JAK2, ESR1, TNF, ESR2	134	118	19414	14.7336	1.53989e-06	4.05235e-08	3.57372e-08
GOTERM_BP_DIRECT	GO:0071222~cellular response to lipopolysaccharide	14	10.3704	6.41197e-10	NOS2, SRC, GSTP1, MAPK14, TNF, RHOA, RELA, IL6, MAPK8, CDK4, ABL1, JAK2, CCR5, TLR4	134	190	19414	10.6754	1.87294e-06	4.8024e-08	4.23519e-08
GOTERM_BP_DIRECT	GO:0033138~positive regulation of peptidyl-serine phosphorylation	11	8.14815	7.2441e-10	APP, IL6, PIK3CA, BCL2, AKT1, BRAF, RAF1, PTGS2, TNF, EGFR, SNCA	134	92	19414	17.3227	2.116e-06	5.29e-08	4.6652e-08
GOTERM_BP_DIRECT	GO:0006954~inflammatory response	19	14.0741	8.24616e-10	NOS2, STAT3, PIK3CD, PTGS2, SELE, TNF, MTOR, PIK3CG, RELA, TNFRSF1A, SELP, BMP2, IL6, KIT, AGTR1, AKT1, CCR5, TLR4, NFE2L2	134	428	19414	6.43162	2.4087e-06	5.87489e-08	5.181e-08
GOTERM_BP_DIRECT	GO:0000165~MAPK cascade	13	9.62963	8.46623e-10	RET, MAP2K1, LRRK2, IGFBP3, BRAF, TNF, EGFR, AR, CTNNB1, RAF1, CCR5, FGFR1, MAPK3	134	157	19414	11.9965	2.47298e-06	5.88806e-08	5.19262e-08
GOTERM_BP_DIRECT	GO:0006915~apoptotic process	22	16.2963	1.28869e-09	APP, PARP1, IGFBP3, PRKCD, HTT, PSEN1, MAPK14, NR3C1, MMP9, TGFBR1, TGFBR2, TNFRSF1A, CASP8, CASP3, MDM2, BCL2, EP300, MAPK1, JAK2, RAF1, TP53, MAPK3	134	616	19414	5.17431	3.76426e-06	8.75412e-08	7.72017e-08
GOTERM_BP_DIRECT	GO:0048009~insulin-like growth factor receptor signaling pathway	8	5.92593	1.38498e-09	AR, MAP2K1, PIK3CA, MAPK1, AKT1, RAF1, IGF1R, MAPK3	134	31	19414	37.3885	4.04552e-06	9.07706e-08	8.00497e-08
GOTERM_BP_DIRECT	GO:0045766~positive regulation of angiogenesis	13	9.62963	1.39838e-09	NTRK1, FLT1, NOS3, STAT3, PIK3CD, PRKCA, F3, TGFBR2, TERT, KDR, CYP1B1, HMOX1, NFE2L2	134	164	19414	11.4844	4.08467e-06	9.07706e-08	8.00497e-08
GOTERM_BP_DIRECT	GO:0071456~cellular response to hypoxia	12	8.88889	2.06458e-09	PRKAA1, TERT, SRC, DNMT3A, MDM2, BCL2, HMOX1, PPARG, VHL, PTGS2, TP53, MTOR	134	134	19414	12.9744	6.03061e-06	1.31101e-07	1.15616e-07
GOTERM_BP_DIRECT	GO:2000379~positive regulation of reactive oxygen species metabolic process	8	5.92593	2.2246e-09	PDGFRB, AGTR1, CYP1B1, F2, MAPK14, TP53, TGFBR2, NFE2L2	134	33	19414	35.1226	6.49802e-06	1.38256e-07	1.21927e-07
GOTERM_BP_DIRECT	GO:0010863~positive regulation of phospholipase C activity	6	4.44444	3.43017e-09	PDGFRB, PDGFRA, FLT1, KIT, ESR1, FGFR1	134	10	19414	86.9284	1.00195e-05	2.0874e-07	1.84086e-07
GOTERM_BP_DIRECT	GO:0043525~positive regulation of neuron apoptotic process	9	6.66667	4.89017e-09	BACE1, APP, CASP3, ABL1, CTNNB1, NR3C1, TNF, TP53, RHOA	134	57	19414	22.8759	1.42841e-05	2.91514e-07	2.57083e-07
GOTERM_BP_DIRECT	GO:0071276~cellular response to cadmium ion	8	5.92593	5.24055e-09	MAPK8, CYP1A2, HMOX1, MAPK1, AKT1, MMP9, EGFR, MAPK3	134	37	19414	31.3255	1.53075e-05	3.06153e-07	2.69993e-07
GOTERM_BP_DIRECT	GO:0038083~peptidyl-tyrosine autophosphorylation	7	5.18519	6.2927e-09	NTRK1, SRC, ABL1, KDR, EGFR, IGF1R, MAPK3	134	22	19414	46.0984	1.83808e-05	3.58803e-07	3.16425e-07
GOTERM_BP_DIRECT	GO:0042327~positive regulation of phosphorylation	8	5.92593	6.38746e-09	PDGFRB, APP, AR, FLT1, FLT3, KIT, PSEN1, EGFR	134	38	19414	30.5012	1.86576e-05	3.58803e-07	3.16425e-07
GOTERM_BP_DIRECT	GO:0006979~response to oxidative stress	11	8.14815	1.16427e-08	APP, MAPK8, LRRK2, ABL1, HMOX1, AKT1, PSEN1, PTGS2, MPO, TP53, NFE2L2	134	122	19414	13.063	3.40077e-05	6.41666e-07	5.65879e-07
GOTERM_BP_DIRECT	GO:0071466~cellular response to xenobiotic stimulus	9	6.66667	1.82268e-08	KCNH2, PRKAA1, NOS2, CHEK2, KCNQ1, BRAF, REN, TP53, NFE2L2	134	67	19414	19.4616	5.32391e-05	9.85935e-07	8.69486e-07
GOTERM_BP_DIRECT	GO:0007507~heart development	13	9.62963	2.53657e-08	MAP2K1, MMP2, PTPN11, SOD2, TGFBR1, TGFBR2, BMP2, CASP8, CASP3, KCNQ1, ERBB2, EP300, PPARG	134	212	19414	8.88419	7.40904e-05	1.32651e-06	1.16983e-06
GOTERM_BP_DIRECT	GO:0014065~phosphatidylinositol 3-kinase signaling	8	5.92593	2.58852e-08	PIK3CA, ERBB2, STAT3, PIK3CD, AKT1, HTR2A, PIK3CG, IGF1R	134	46	19414	25.1966	7.56079e-05	1.32651e-06	1.16983e-06
GOTERM_BP_DIRECT	GO:0045429~positive regulation of nitric oxide biosynthetic process	8	5.92593	2.58852e-08	APP, AKT1, JAK2, SOD2, PTGS2, ESR1, TNF, TLR4	134	46	19414	25.1966	7.56079e-05	1.32651e-06	1.16983e-06
GOTERM_BP_DIRECT	GO:0042127~regulation of cell proliferation	12	8.88889	2.67399e-08	PDGFRB, NOS2, PLAU, FLT3, CDK4, ERBB2, STAT3, KIT, AGTR1, BRAF, EGFR, TGFBR2	134	171	19414	10.1671	7.81043e-05	1.34668e-06	1.18762e-06
GOTERM_BP_DIRECT	GO:0034614~cellular response to reactive oxygen species	8	5.92593	4.72191e-08	PDGFRA, MAPK8, MMP2, MAPK1, AKT1, MMP9, EGFR, MAPK3	134	50	19414	23.1809	0.000137918	2.33775e-06	2.06163e-06
GOTERM_BP_DIRECT	GO:0060440~trachea formation	5	3.7037	7.25167e-08	MAP2K1, MAPK1, CTNNB1, TGFBR2, MAPK3	134	7	19414	103.486	0.000211799	3.53035e-06	3.11338e-06
GOTERM_BP_DIRECT	GO:0006805~xenobiotic metabolic process	10	7.40741	8.27847e-08	CYP2C9, BCHE, ABCB1, CYP2D6, HNF4A, GSTP1, CYP1A2, CYP1A1, CYP1B1, ADA	134	113	19414	12.8213	0.000241785	3.96417e-06	3.49596e-06
GOTERM_BP_DIRECT	GO:0046677~response to antibiotic	7	5.18519	8.78142e-08	CASP8, CASP3, MDM2, CYP1A1, ALPL, JAK2, TP53	134	33	19414	30.7322	0.000256472	4.13718e-06	3.64854e-06
GOTERM_BP_DIRECT	GO:0090398~cellular senescence	8	5.92593	9.32431e-08	MAPK10, MAP2K1, MAPK8, PRKCD, ABL1, MAPK14, TP53, IGF1R	134	55	19414	21.0735	0.000272326	4.32322e-06	3.81261e-06
GOTERM_BP_DIRECT	GO:0051384~response to glucocorticoid	8	5.92593	1.20109e-07	BCHE, IL6, CASP3, BCL2, ALPL, PTGS2, TNF, RHOA	134	57	19414	20.3341	0.000350778	5.48186e-06	4.8344e-06
GOTERM_BP_DIRECT	GO:0042593~glucose homeostasis	10	7.40741	1.29568e-07	IL6, PRKAA1, CNR1, HNF4A, STAT3, AKT1, PTPN11, PPARG, GCK, IGF1R	134	119	19414	12.1748	0.000378397	5.8226e-06	5.13489e-06
GOTERM_BP_DIRECT	GO:0043627~response to estrogen	8	5.92593	1.53231e-07	PDGFRB, CCND1, MMP2, EP300, HMOX1, PPARG, ESR1, TGFBR2	134	59	19414	19.6448	0.000447487	6.78163e-06	5.98065e-06
GOTERM_BP_DIRECT	GO:0001525~angiogenesis	13	9.62963	1.91527e-07	PDGFRB, FLT1, NOS3, MMP2, PRKCA, PTGS2, MAPK14, PIK3CG, CASP8, PIK3CA, KDR, CYP1B1, HMOX1	134	255	19414	7.38607	0.000559294	8.35001e-06	7.36379e-06
GOTERM_BP_DIRECT	GO:0030307~positive regulation of cell growth	9	6.66667	2.25398e-07	ERBB2, BCL2, AKT1, F2, RHOA, EGFR, TGFBR1, IL2, MTOR	134	92	19414	14.1731	0.00065817	9.68215e-06	8.53859e-06
GOTERM_BP_DIRECT	GO:0034599~cellular response to oxidative stress	9	6.66667	2.45203e-07	PRKAA1, G6PD, MAPK8, PARP1, LRRK2, ABL1, SOD2, NFE2L2, SNCA	134	93	19414	14.0207	0.000715982	1.03803e-05	9.15424e-06
GOTERM_BP_DIRECT	GO:0006006~glucose metabolic process	8	5.92593	2.7121e-07	PRKAA1, G6PD, PIK3CA, KCNQ1, AKT1, MAPK14, TNF, GCK	134	64	19414	18.1101	0.00079189	1.11578e-05	9.83995e-06
GOTERM_BP_DIRECT	GO:0042752~regulation of circadian rhythm	8	5.92593	2.7121e-07	MAPK10, GSK3B, PRKAA1, MAPK8, HNF4A, PPARG, DRD4, MTOR	134	64	19414	18.1101	0.00079189	1.11578e-05	9.83995e-06
GOTERM_BP_DIRECT	GO:0070301~cellular response to hydrogen peroxide	8	5.92593	3.0222e-07	IL6, PRKAA1, SRC, PRKCD, ABL1, CYP1B1, RELA, NFE2L2	134	65	19414	17.8315	0.000882395	1.22609e-05	1.08128e-05
GOTERM_BP_DIRECT	GO:0007611~learning or memory	8	5.92593	3.36161e-07	NTRK1, APP, SRC, CASP3, EP300, MAPK1, PSEN1, EGFR	134	66	19414	17.5613	0.000981446	1.34511e-05	1.18624e-05
GOTERM_BP_DIRECT	GO:0031663~lipopolysaccharide-mediated signaling pathway	7	5.18519	3.95431e-07	NOS3, MAPK1, AKT1, MAPK14, TNF, TLR4, MAPK3	134	42	19414	24.1468	0.00115439	1.56088e-05	1.37653e-05
GOTERM_BP_DIRECT	GO:1901224~positive regulation of NIK/NF-kappaB signaling	8	5.92593	5.57968e-07	APP, EP300, TNF, TLR4, RELA, RHOA, EGFR, NR3C2	134	71	19414	16.3246	0.0016285	2.1731e-05	1.91643e-05
GOTERM_BP_DIRECT	GO:0046427~positive regulation of JAK-STAT cascade	7	5.18519	6.03736e-07	IL6, KIT, EP300, CYP1B1, F2, JAK2, TNF	134	45	19414	22.537	0.00176196	2.32041e-05	2.04635e-05
GOTERM_BP_DIRECT	GO:0060020~Bergmann glial cell differentiation	5	3.7037	6.69315e-07	MAP2K1, ABL1, MAPK1, PTPN11, MAPK3	134	11	19414	65.8548	0.00195316	2.53905e-05	2.23916e-05
GOTERM_BP_DIRECT	GO:0071407~cellular response to organic cyclic compound	7	5.18519	6.90413e-07	BMP2, CASP8, LRRK2, CYP1A1, CYP1B1, ALPL, TNF	134	46	19414	22.047	0.00201467	2.58551e-05	2.28013e-05
GOTERM_BP_DIRECT	GO:0045471~response to ethanol	9	6.66667	7.24325e-07	G6PD, CASP8, CCND1, CNR1, TNF, SLC6A3, RHOA, IL2, IGF1R	134	107	19414	12.1862	0.00211352	2.67817e-05	2.36185e-05
GOTERM_BP_DIRECT	GO:0006974~cellular response to DNA damage stimulus	13	9.62963	8.12841e-07	VCP, PARP1, PRKCD, PSEN1, MTOR, CCND1, CHEK2, CASP3, BCL2, ABL1, MAPK1, TP53, MAPK3	134	292	19414	6.45016	0.00237149	2.96789e-05	2.61735e-05
GOTERM_BP_DIRECT	GO:0050729~positive regulation of inflammatory response	9	6.66667	8.34622e-07	APP, ACE, AGTR1, JAK2, TNF, TLR4, IL2, TNFRSF1A, SNCA	134	109	19414	11.9626	0.00243496	2.97309e-05	2.62193e-05
GOTERM_BP_DIRECT	GO:0008584~male gonad development	9	6.66667	8.34622e-07	PDGFRB, AR, ACE, KIT, BCL2, CYP1B1, REN, ESR1, TGFBR1	134	109	19414	11.9626	0.00243496	2.97309e-05	2.62193e-05
GOTERM_BP_DIRECT	GO:0048015~phosphatidylinositol-mediated signaling	7	5.18519	8.94426e-07	PDGFRB, PDGFRA, PIK3CA, PIK3CD, PIK3CG, FGFR1, IGF1R	134	48	19414	21.1284	0.00260921	3.14773e-05	2.77595e-05
GOTERM_BP_DIRECT	GO:0032092~positive regulation of protein binding	8	5.92593	9.75161e-07	GSK3B, APP, BMP2, ACE, TERT, LRRK2, EP300, PSEN1	134	77	19414	15.0525	0.00284439	3.35111e-05	2.95531e-05
GOTERM_BP_DIRECT	GO:0008217~regulation of blood pressure	8	5.92593	9.75161e-07	ACE, NOS3, KCNQ1, HMOX1, REN, PPARG, SOD2, PTGS2	134	77	19414	15.0525	0.00284439	3.35111e-05	2.95531e-05
GOTERM_BP_DIRECT	GO:0051402~neuron apoptotic process	8	5.92593	1.06524e-06	NTRK1, APP, CASP3, BCL2, ABL1, PSEN1, TP53, SNCA	134	78	19414	14.8595	0.00310673	3.61809e-05	3.19076e-05
GOTERM_BP_DIRECT	GO:0007204~positive regulation of cytosolic calcium ion concentration	10	7.40741	1.09723e-06	PDGFRA, APP, ABL1, AGTR1, HTR2A, CCR5, JAK2, ESR1, IL2, PIK3CG	134	153	19414	9.46932	0.00319988	3.68392e-05	3.24881e-05
GOTERM_BP_DIRECT	GO:0019221~cytokine-mediated signaling pathway	10	7.40741	1.15864e-06	IL6, FLT3, STAT3, KIT, AKT1, PTPN11, JAK2, F3, RELA, TNFRSF1A	134	154	19414	9.40783	0.00337868	3.84591e-05	3.39167e-05
GOTERM_BP_DIRECT	GO:0006508~proteolysis	15	11.1111	1.23722e-06	ACE, MMP1, MMP2, MMP3, F2, F3, MMP9, BACE1, CASP8, PLAU, CASP3, REN, VHL, CTSD, CFB	134	422	19414	5.14978	0.0036074	4.06058e-05	3.58098e-05
GOTERM_BP_DIRECT	GO:0007173~epidermal growth factor receptor signaling pathway	7	5.18519	1.29075e-06	PIK3CA, SRC, ABL1, AKT1, BRAF, PTPN11, EGFR	134	51	19414	19.8856	0.00376319	4.09814e-05	3.6141e-05
GOTERM_BP_DIRECT	GO:0031648~protein destabilization	7	5.18519	1.29075e-06	BMP2, CREBBP, SRC, MDM2, EP300, HTT, SNCA	134	51	19414	19.8856	0.00376319	4.09814e-05	3.6141e-05
GOTERM_BP_DIRECT	GO:0008630~intrinsic apoptotic signaling pathway in response to DNA damage	7	5.18519	1.29075e-06	CHEK2, BCL2, ABL1, HMOX1, SOD2, TNF, TNFRSF1A	134	51	19414	19.8856	0.00376319	4.09814e-05	3.6141e-05
GOTERM_BP_DIRECT	GO:0006919~activation of cysteine-type endopeptidase activity involved in apoptotic process	8	5.92593	1.37837e-06	RET, VCP, CASP8, PPARG, JAK2, TNF, F3, SNCA	134	81	19414	14.3092	0.00401812	4.32926e-05	3.81793e-05
GOTERM_BP_DIRECT	GO:0050435~beta-amyloid metabolic process	5	3.7037	1.43482e-06	BACE1, ACE, PSEN2, REN, PSEN1	134	13	19414	55.7233	0.00418235	4.36575e-05	3.85011e-05
GOTERM_BP_DIRECT	GO:0048011~neurotrophin TRK receptor signaling pathway	5	3.7037	1.43482e-06	NTRK1, SRC, CASP3, PTPN11, RAF1	134	13	19414	55.7233	0.00418235	4.36575e-05	3.85011e-05
GOTERM_BP_DIRECT	GO:0030518~intracellular steroid hormone receptor signaling pathway	5	3.7037	1.43482e-06	AR, NR3C1, ESR1, ESR2, NR3C2	134	13	19414	55.7233	0.00418235	4.36575e-05	3.85011e-05
GOTERM_BP_DIRECT	GO:0070371~ERK1 and ERK2 cascade	7	5.18519	2.03165e-06	MAP2K1, ABL1, KDR, MAPK1, BRAF, TLR4, MAPK3	134	55	19414	18.4393	0.00591688	6.11799e-05	5.39539e-05
GOTERM_BP_DIRECT	GO:0008210~estrogen metabolic process	6	4.44444	2.06045e-06	PDGFRA, CYP2C9, CYP2D6, CYP1A2, CYP1A1, CYP1B1	134	31	19414	28.0414	0.00600052	6.14142e-05	5.41605e-05
GOTERM_BP_DIRECT	GO:0043552~positive regulation of phosphatidylinositol 3-kinase activity	6	4.44444	2.42864e-06	PDGFRB, PDGFRA, FLT1, FLT3, SRC, KIT	134	32	19414	27.1651	0.00706896	7.16571e-05	6.31937e-05
GOTERM_BP_DIRECT	GO:0009612~response to mechanical stimulus	7	5.18519	2.51481e-06	MAPK8, SRC, MMP2, PPARG, MPO, RHOA, TGFBR2	134	57	19414	17.7924	0.00731884	7.34575e-05	6.47814e-05
GOTERM_BP_DIRECT	GO:0016242~negative regulation of macroautophagy	5	3.7037	2.71021e-06	PIK3CA, LRRK2, HMOX1, AKT1, MTOR	134	15	19414	48.2935	0.00788527	7.83813e-05	6.91237e-05
GOTERM_BP_DIRECT	GO:0050731~positive regulation of peptidyl-tyrosine phosphorylation	8	5.92593	3.03144e-06	IL6, SRC, ABL1, PTPN11, HTR2A, JAK2, TP53, MTOR	134	91	19414	12.7368	0.00881578	8.68123e-05	7.65588e-05
GOTERM_BP_DIRECT	GO:0043542~endothelial cell migration	6	4.44444	3.85115e-06	PIK3CA, NOS3, ABL1, CYP1B1, RHOA, TGFBR1	134	35	19414	24.8367	0.0111862	0.000109216	9.63161e-05
GOTERM_BP_DIRECT	GO:2000352~negative regulation of endothelial cell apoptotic process	6	4.44444	4.44781e-06	TERT, ABL1, KDR, BRAF, ICAM1, NFE2L2	134	36	19414	24.1468	0.012908	0.000124924	0.000110169
GOTERM_BP_DIRECT	GO:0008631~intrinsic apoptotic signaling pathway in response to oxidative stress	5	3.7037	4.67548e-06	PRKCD, BCL2, CYP1B1, JAK2, SOD2	134	17	19414	42.6119	0.0135643	0.000130067	0.000114705
GOTERM_BP_DIRECT	GO:0032731~positive regulation of interleukin-1 beta production	7	5.18519	4.996e-06	APP, IL6, CASP8, STAT3, JAK2, TNF, TLR4	134	64	19414	15.8463	0.0144874	0.000137673	0.000121412
GOTERM_BP_DIRECT	GO:2001237~negative regulation of extrinsic apoptotic signaling pathway	6	4.44444	5.11462e-06	AR, SRC, GSTP1, HTT, RELA, TGFBR1	134	37	19414	23.4942	0.0148288	0.000139624	0.000123133
GOTERM_BP_DIRECT	GO:0032757~positive regulation of interleukin-8 production	7	5.18519	5.47334e-06	IL6, NOS2, STAT3, TNF, F3, TLR4, RELA	134	65	19414	15.6025	0.0158605	0.000148033	0.000130549
GOTERM_BP_DIRECT	GO:0006366~transcription from RNA polymerase II promoter	11	8.14815	5.73635e-06	AR, BMP2, PARP1, HNF4A, EP300, CTNNB1, ADRB2, JAK2, MAPK14, IL2, TNFRSF1A	134	238	19414	6.69616	0.0166163	0.000153724	0.000135567
GOTERM_BP_DIRECT	GO:0070555~response to interleukin-1	6	4.44444	5.85731e-06	APP, SRC, PRKCA, SELE, RELA, SNCA	134	38	19414	22.8759	0.0169637	0.000155538	0.000137168
GOTERM_BP_DIRECT	GO:0051770~positive regulation of nitric-oxide synthase biosynthetic process	5	3.7037	5.97944e-06	LRRK2, NAMPT, KDR, JAK2, TLR4	134	18	19414	40.2446	0.0173144	0.000157351	0.000138766
GOTERM_BP_DIRECT	GO:0042531~positive regulation of tyrosine phosphorylation of STAT protein	7	5.18519	7.13202e-06	IL6, FLT3, KIT, JAK2, TNF, IL2, TNFRSF1A	134	68	19414	14.9142	0.0206172	0.000186006	0.000164036
GOTERM_BP_DIRECT	GO:0032760~positive regulation of tumor necrosis factor production	8	5.92593	8.383e-06	APP, IL6, LRRK2, STAT3, PTPN11, PSEN1, JAK2, TLR4	134	106	19414	10.9344	0.0241895	0.000216473	0.000190905
GOTERM_BP_DIRECT	GO:0009791~post-embryonic development	7	5.18519	8.44846e-06	CYP1A2, BCL2, ABL1, PSEN1, SOD2, TGFBR1, MTOR	134	70	19414	14.4881	0.024376	0.000216473	0.000190905
GOTERM_BP_DIRECT	GO:0060391~positive regulation of SMAD protein import into nucleus	5	3.7037	9.36731e-06	BMP2, PARP1, PPARG, JAK2, TGFBR1	134	20	19414	36.2201	0.0269911	0.00023793	0.000209828
GOTERM_BP_DIRECT	GO:0043123~positive regulation of I-kappaB kinase/NF-kappaB signaling	10	7.40741	9.49028e-06	CASP8, PARP1, ABL1, HMOX1, CTNNB1, TNF, TLR4, RELA, RHOA, TNFRSF1A	134	199	19414	7.28043	0.0273405	0.000238975	0.00021075
GOTERM_BP_DIRECT	GO:0042307~positive regulation of protein import into nucleus	6	4.44444	1.09288e-05	PRKCD, EP300, PSEN1, JAK2, MAPK14, PTGS2	134	43	19414	20.2159	0.031419	0.000270534	0.000238581
GOTERM_BP_DIRECT	GO:0042542~response to hydrogen peroxide	6	4.44444	1.09288e-05	PDGFRB, CASP3, MMP2, BCL2, HMOX1, SOD2	134	43	19414	20.2159	0.031419	0.000270534	0.000238581
GOTERM_BP_DIRECT	GO:0060324~face development	5	3.7037	1.151e-05	MAP2K1, MAPK1, BRAF, RAF1, MAPK3	134	21	19414	34.4954	0.0330621	0.000282528	0.000249158
GOTERM_BP_DIRECT	GO:0001938~positive regulation of endothelial cell proliferation	7	5.18519	1.26166e-05	BMP2, KDR, PIK3CD, AKT1, PRKCA, F3, TGFBR1	134	75	19414	13.5222	0.0361825	0.000307109	0.000270837
GOTERM_BP_DIRECT	GO:0000122~negative regulation of transcription from RNA polymerase II promoter	21	15.5556	1.29555e-05	APP, CREBBP, PARP1, VDR, STAT3, DNMT3A, PSEN1, NR3C1, ESR1, TNF, RELA, ESR2, AR, BMP2, CCND1, MDM2, EP300, CTNNB1, PPARG, TP53, SNCA	134	988	19414	3.07945	0.0371361	0.000312751	0.000275812
GOTERM_BP_DIRECT	GO:0071260~cellular response to mechanical stimulus	7	5.18519	1.36216e-05	MAPK8, CASP8, PTGS2, TLR4, IGF1R, MAPK3, TNFRSF1A	134	76	19414	13.3443	0.0390078	0.000326137	0.000287617
GOTERM_BP_DIRECT	GO:0014911~positive regulation of smooth muscle cell migration	5	3.7037	1.39933e-05	PDGFRB, SRC, BCL2, CYP1B1, TLR4	134	22	19414	32.9274	0.0400505	0.000332311	0.000293062
GOTERM_BP_DIRECT	GO:0050796~regulation of insulin secretion	6	4.44444	1.53088e-05	IL6, NOS2, CNR1, HNF4A, TNF, GCK	134	46	19414	18.8975	0.0437322	0.00036062	0.000318027
GOTERM_BP_DIRECT	GO:0006809~nitric oxide biosynthetic process	5	3.7037	1.68494e-05	NOS2, NOS3, CYP1B1, AKT1, TLR4	134	23	19414	31.4958	0.0480261	0.000393738	0.000347233
GOTERM_BP_DIRECT	GO:0014823~response to activity	6	4.44444	1.70375e-05	IL6, PRKAA1, PIK3CA, MMP2, SOD2, TNF	134	47	19414	18.4954	0.048549	0.000394973	0.000348323
GOTERM_BP_DIRECT	GO:0050673~epithelial cell proliferation	6	4.44444	1.89146e-05	AR, KIT, KDR, PSEN1, DRD2, EGFR	134	48	19414	18.1101	0.0537516	0.000435037	0.000383655
GOTERM_BP_DIRECT	GO:0045821~positive regulation of glycolytic process	5	3.7037	2.01122e-05	APP, PRKAA1, HTR2A, PSEN1, MTOR	134	24	19414	30.1835	0.0570559	0.000456846	0.000402888
GOTERM_BP_DIRECT	GO:0016477~cell migration	11	8.14815	2.01757e-05	PDGFRB, FLT1, PIK3CA, MMP2, KDR, PIK3CD, MET, MMP9, RHOA, PIK3CG, FGFR1	134	275	19414	5.79522	0.0572307	0.000456846	0.000402888
GOTERM_BP_DIRECT	GO:0043536~positive regulation of blood vessel endothelial cell migration	6	4.44444	2.09489e-05	NOS3, KDR, AKT1, PRKCA, FGFR1, NFE2L2	134	49	19414	17.7405	0.0593576	0.000470705	0.00041511
GOTERM_BP_DIRECT	GO:2000641~regulation of early endosome to late endosome transport	4	2.96296	2.56204e-05	MAP2K1, SRC, MAPK1, MAPK3	134	9	19414	64.3914	0.0721064	0.000571277	0.000503803
GOTERM_BP_DIRECT	GO:0040014~regulation of multicellular organism growth	5	3.7037	2.79974e-05	FTO, APP, PIK3CA, CDK4, STAT3	134	26	19414	27.8617	0.0785268	0.000619549	0.000546374
GOTERM_BP_DIRECT	GO:1904707~positive regulation of vascular smooth muscle cell proliferation	6	4.44444	3.08424e-05	TERT, SRC, MMP2, JAK2, TNF, MMP9	134	53	19414	16.4016	0.086153	0.000677374	0.000597369
GOTERM_BP_DIRECT	GO:0010718~positive regulation of epithelial to mesenchymal transition	6	4.44444	3.38039e-05	IL6, BMP2, CTNNB1, TGFBR1, MTOR, TGFBR2	134	54	19414	16.0978	0.0940243	0.000731416	0.000645028
GOTERM_BP_DIRECT	GO:0042572~retinol metabolic process	6	4.44444	3.38039e-05	TTR, ADH1C, CYP2D6, CYP1A2, CYP1A1, CYP1B1	134	54	19414	16.0978	0.0940243	0.000731416	0.000645028
GOTERM_BP_DIRECT	GO:0032872~regulation of stress-activated MAPK cascade	4	2.96296	3.64171e-05	MAP2K1, GSTP1, MAPK1, MAPK3	134	10	19414	57.9522	0.100914	0.000780427	0.000688251
GOTERM_BP_DIRECT	GO:0048146~positive regulation of fibroblast proliferation	6	4.44444	3.69811e-05	PDGFRB, PDGFRA, CDK4, ABL1, ESR1, EGFR	134	55	19414	15.8052	0.102394	0.000780427	0.000688251
GOTERM_BP_DIRECT	GO:0009314~response to radiation	5	3.7037	3.79393e-05	NTRK1, BACE1, MMP2, BCL2, TNF	134	28	19414	25.8715	0.104903	0.000780427	0.000688251
GOTERM_BP_DIRECT	GO:0010332~response to gamma radiation	5	3.7037	3.79393e-05	PRKAA1, PARP1, BCL2, SOD2, TP53	134	28	19414	25.8715	0.104903	0.000780427	0.000688251
GOTERM_BP_DIRECT	GO:1990000~amyloid fibril formation	5	3.7037	3.79393e-05	BACE1, APP, MDM2, VHL, SNCA	134	28	19414	25.8715	0.104903	0.000780427	0.000688251
GOTERM_BP_DIRECT	GO:1902042~negative regulation of extrinsic apoptotic signaling pathway via death domain receptors	5	3.7037	3.79393e-05	GSK3B, NOS3, HMOX1, RAF1, ICAM1	134	28	19414	25.8715	0.104903	0.000780427	0.000688251
GOTERM_BP_DIRECT	GO:0071280~cellular response to copper ion	5	3.7037	3.79393e-05	BACE1, APP, CYP1A1, NFE2L2, SNCA	134	28	19414	25.8715	0.104903	0.000780427	0.000688251
GOTERM_BP_DIRECT	GO:0043154~negative regulation of cysteine-type endopeptidase activity involved in apoptotic process	6	4.44444	4.03849e-05	SRC, AKT1, RAF1, PTGS2, TNF, SNCA	134	56	19414	15.5229	0.111274	0.000824128	0.00072679
GOTERM_BP_DIRECT	GO:0019722~calcium-mediated signaling	7	5.18519	4.0628e-05	APP, LRRK2, AGTR1, CCR5, SELE, TNF, ADA	134	92	19414	11.0235	0.111905	0.000824128	0.00072679
GOTERM_BP_DIRECT	GO:0030878~thyroid gland development	5	3.7037	4.37766e-05	MAP2K1, MAPK1, BRAF, RAF1, MAPK3	134	29	19414	24.9794	0.120036	0.000881872	0.000777714
GOTERM_BP_DIRECT	GO:0071356~cellular response to tumor necrosis factor	8	5.92593	4.43886e-05	LRRK2, CYP1B1, MAPK1, AKT1, MAPK14, RELA, MAPK3, NFE2L2	134	137	19414	8.46018	0.121608	0.000888076	0.000783185
GOTERM_BP_DIRECT	GO:0042060~wound healing	7	5.18519	4.58757e-05	PDGFRB, PDGFRA, CASP3, ERBB2, RAF1, TGFBR1, TGFBR2	134	94	19414	10.789	0.125415	0.000911584	0.000803916
GOTERM_BP_DIRECT	GO:0034644~cellular response to UV	6	4.44444	4.79165e-05	CREBBP, PARP1, PRKCD, EP300, PTGS2, TP53	134	58	19414	14.9876	0.130613	0.000933094	0.000822886
GOTERM_BP_DIRECT	GO:0007584~response to nutrient	6	4.44444	4.79165e-05	CNR1, CYP1B1, PPARG, MTOR, SLC6A4, TGFBR2	134	58	19414	14.9876	0.130613	0.000933094	0.000822886
GOTERM_BP_DIRECT	GO:0045597~positive regulation of cell differentiation	6	4.44444	4.79165e-05	GSK3B, AR, CTNNB1, VHL, JAK2, FGFR1	134	58	19414	14.9876	0.130613	0.000933094	0.000822886
GOTERM_BP_DIRECT	GO:1903799~negative regulation of production of miRNAs involved in gene silencing by miRNA	4	2.96296	4.98225e-05	TERT, ESR1, TNF, TP53	134	11	19414	52.6839	0.135441	0.000951187	0.000838842
GOTERM_BP_DIRECT	GO:0071492~cellular response to UV-A	4	2.96296	4.98225e-05	MMP1, MMP2, MMP3, MMP9	134	11	19414	52.6839	0.135441	0.000951187	0.000838842
GOTERM_BP_DIRECT	GO:0097267~omega-hydroxylase P450 pathway	4	2.96296	4.98225e-05	CYP2C9, CYP1A2, CYP1A1, CYP1B1	134	11	19414	52.6839	0.135441	0.000951187	0.000838842
GOTERM_BP_DIRECT	GO:0071230~cellular response to amino acid stimulus	6	4.44444	5.20673e-05	PDGFRA, MMP2, DNMT3A, TNF, EGFR, MTOR	134	59	19414	14.7336	0.141091	0.000981217	0.000865325
GOTERM_BP_DIRECT	GO:0010507~negative regulation of autophagy	6	4.44444	5.20673e-05	STAT3, BCL2, AKT1, VHL, MET, MTOR	134	59	19414	14.7336	0.141091	0.000981217	0.000865325
GOTERM_BP_DIRECT	GO:0048008~platelet-derived growth factor receptor signaling pathway	5	3.7037	6.5233e-05	PDGFRB, PDGFRA, ABL1, PTPN11, JAK2	134	32	19414	22.6376	0.173497	0.00122145	0.00107718
GOTERM_BP_DIRECT	GO:1903800~positive regulation of production of miRNAs involved in gene silencing by miRNA	4	2.96296	6.60971e-05	IL6, MAP2K1, TP53, EGFR	134	12	19414	48.2935	0.175581	0.00122974	0.0010845
GOTERM_BP_DIRECT	GO:0045931~positive regulation of mitotic cell cycle	5	3.7037	7.3838e-05	APP, MDM2, ABL1, PTPN11, PRKCA	134	33	19414	21.9516	0.194014	0.00135648	0.00119627
GOTERM_BP_DIRECT	GO:0048662~negative regulation of smooth muscle cell proliferation	5	3.7037	7.3838e-05	BMP2, NOS3, IGFBP3, HMOX1, PPARG	134	33	19414	21.9516	0.194014	0.00135648	0.00119627
GOTERM_BP_DIRECT	GO:0032755~positive regulation of interleukin-6 production	7	5.18519	7.66136e-05	APP, IL6, NOS2, STAT3, PTPN11, TNF, TLR4	134	103	19414	9.84625	0.200523	0.00139868	0.00123348
GOTERM_BP_DIRECT	GO:0016310~phosphorylation	8	5.92593	8.22425e-05	PIK3CA, LRRK2, STAT3, PIK3CD, AKT1, MTOR, PIK3CG, MAPK3	134	151	19414	7.67579	0.213561	0.00149211	0.00131588
GOTERM_BP_DIRECT	GO:0035924~cellular response to vascular endothelial growth factor stimulus	5	3.7037	8.32406e-05	FLT1, KDR, AKT1, MAPK14, RELA	134	34	19414	21.306	0.215851	0.0015009	0.00132363
GOTERM_BP_DIRECT	GO:1904996~positive regulation of leukocyte adhesion to vascular endothelial cell	4	2.96296	8.54958e-05	IL6, TNF, RELA, RHOA	134	13	19414	44.5786	0.221	0.00153211	0.00135115
GOTERM_BP_DIRECT	GO:0010468~regulation of gene expression	10	7.40741	8.95911e-05	APP, CDK4, CYP1A2, DNMT3A, MDM2, BCL2, VHL, PSEN1, TGFBR1, TGFBR2	134	265	19414	5.46719	0.230264	0.0015957	0.00140724
GOTERM_BP_DIRECT	GO:0010595~positive regulation of endothelial cell migration	6	4.44444	9.61386e-05	ABL1, KDR, PIK3CD, AKT1, PRKCA, PIK3CG	134	67	19414	12.9744	0.244847	0.00169169	0.00149189
GOTERM_BP_DIRECT	GO:0008286~insulin receptor signaling pathway	6	4.44444	9.61386e-05	GSK3B, MAPK1, AKT1, RAF1, IGF1R, MAPK3	134	67	19414	12.9744	0.244847	0.00169169	0.00149189
GOTERM_BP_DIRECT	GO:0030168~platelet activation	6	4.44444	0.000103203	IL6, PIK3CA, SRC, PRKCA, F2, MAPK14	134	68	19414	12.7836	0.26027	0.00180512	0.00159192
GOTERM_BP_DIRECT	GO:0034612~response to tumor necrosis factor	5	3.7037	0.000104614	CASP8, CASP3, JAK2, PTGS2, SELE	134	36	19414	20.1223	0.263314	0.00181891	0.00160408
GOTERM_BP_DIRECT	GO:0070102~interleukin-6-mediated signaling pathway	4	2.96296	0.000108268	IL6, SRC, STAT3, JAK2	134	14	19414	41.3945	0.271136	0.0018603	0.00164058
GOTERM_BP_DIRECT	GO:0071498~cellular response to fluid shear stress	4	2.96296	0.000108268	SRC, MMP2, PTGS2, NFE2L2	134	14	19414	41.3945	0.271136	0.0018603	0.00164058
GOTERM_BP_DIRECT	GO:0007623~circadian rhythm	6	4.44444	0.000110658	NTRK1, GSK3B, NOS2, EP300, TNF, SLC6A4	134	69	19414	12.5983	0.276208	0.00189025	0.001667
GOTERM_BP_DIRECT	GO:0045765~regulation of angiogenesis	5	3.7037	0.000116674	IL6, ERBB2, HMOX1, CTNNB1, PIK3CG	134	37	19414	19.5785	0.288817	0.00196998	0.0017373
GOTERM_BP_DIRECT	GO:0046326~positive regulation of glucose import	5	3.7037	0.000116674	TERT, AKT1, PTPN11, MAPK14, NFE2L2	134	37	19414	19.5785	0.288817	0.00196998	0.0017373
GOTERM_BP_DIRECT	GO:1900182~positive regulation of protein localization to nucleus	5	3.7037	0.000129712	CREBBP, PARP1, SRC, AKT1, F2	134	38	19414	19.0632	0.315395	0.00216507	0.00190936
GOTERM_BP_DIRECT	GO:1901216~positive regulation of neuron death	5	3.7037	0.000129712	GSK3B, APP, CASP8, PARP1, SNCA	134	38	19414	19.0632	0.315395	0.00216507	0.00190936
GOTERM_BP_DIRECT	GO:1904385~cellular response to angiotensin	4	2.96296	0.000134657	PRKCD, RELA, IGF1R, NFE2L2	134	15	19414	38.6348	0.325215	0.0021974	0.00193786
GOTERM_BP_DIRECT	GO:0050966~detection of mechanical stimulus involved in sensory perception of pain	4	2.96296	0.000134657	NTRK1, BACE1, HTR2A, TNF	134	15	19414	38.6348	0.325215	0.0021974	0.00193786
GOTERM_BP_DIRECT	GO:0055093~response to hyperoxia	4	2.96296	0.000134657	PDGFRB, MMP2, CYP1A1, SOD2	134	15	19414	38.6348	0.325215	0.0021974	0.00193786
GOTERM_BP_DIRECT	GO:0070989~oxidative demethylation	4	2.96296	0.000134657	FTO, CYP2C9, CYP2D6, CYP1A2	134	15	19414	38.6348	0.325215	0.0021974	0.00193786
GOTERM_BP_DIRECT	GO:0002679~respiratory burst involved in defense response	3	2.22222	0.000139117	PIK3CD, MPO, PIK3CG	134	3	19414	144.881	0.333949	0.00223275	0.00196904
GOTERM_BP_DIRECT	GO:0031281~positive regulation of cyclase activity	3	2.22222	0.000139117	MAPK8, MAPK14, MAPK3	134	3	19414	144.881	0.333949	0.00223275	0.00196904
GOTERM_BP_DIRECT	GO:0070141~response to UV-A	3	2.22222	0.000139117	CCND1, AKT1, EGFR	134	3	19414	144.881	0.333949	0.00223275	0.00196904
GOTERM_BP_DIRECT	GO:0051092~positive regulation of NF-kappaB transcription factor activity	8	5.92593	0.000143049	NTRK1, APP, AR, STAT3, EP300, TNF, TLR4, RELA	134	165	19414	7.02451	0.341556	0.00228239	0.00201281
GOTERM_BP_DIRECT	GO:0033077~T cell differentiation in thymus	5	3.7037	0.000143772	BCL2, CTNNB1, BRAF, TP53, ADA	134	39	19414	18.5744	0.342946	0.00228239	0.00201281
GOTERM_BP_DIRECT	GO:0008625~extrinsic apoptotic signaling pathway via death domain receptors	5	3.7037	0.000158903	CASP8, BCL2, RAF1, TNF, TNFRSF1A	134	40	19414	18.1101	0.371358	0.00249546	0.00220072
GOTERM_BP_DIRECT	GO:0071392~cellular response to estradiol stimulus	5	3.7037	0.000158903	MMP2, ESR1, ESR2, EGFR, IGF1R	134	40	19414	18.1101	0.371358	0.00249546	0.00220072
GOTERM_BP_DIRECT	GO:0010039~response to iron ion	4	2.96296	0.000164903	CCND1, BCL2, DRD2, SLC6A3	134	16	19414	36.2201	0.38228	0.00254858	0.00224756
GOTERM_BP_DIRECT	GO:1903351~cellular response to dopamine	4	2.96296	0.000164903	LRRK2, ABL1, MAPK1, MAPK3	134	16	19414	36.2201	0.38228	0.00254858	0.00224756
GOTERM_BP_DIRECT	GO:0038084~vascular endothelial growth factor signaling pathway	4	2.96296	0.000164903	FLT1, PIK3CA, FLT3, KDR	134	16	19414	36.2201	0.38228	0.00254858	0.00224756
GOTERM_BP_DIRECT	GO:0060326~cell chemotaxis	6	4.44444	0.000175081	PDGFRB, PDGFRA, KIT, PRKCD, AGTR1, CCR5	134	76	19414	11.4379	0.400378	0.0026498	0.00233683
GOTERM_BP_DIRECT	GO:0009636~response to toxic substance	6	4.44444	0.000175081	PDGFRB, DNMT3A, BCL2, CYP1B1, DRD2, SLC6A4	134	76	19414	11.4379	0.400378	0.0026498	0.00233683
GOTERM_BP_DIRECT	GO:0030163~protein catabolic process	6	4.44444	0.000175081	CHEK2, CASP3, MMP2, AKT1, RELA, MTOR	134	76	19414	11.4379	0.400378	0.0026498	0.00233683
GOTERM_BP_DIRECT	GO:0032091~negative regulation of protein binding	6	4.44444	0.000175081	GSK3B, MAPK8, ACE, LRRK2, PRKCD, AKT1	134	76	19414	11.4379	0.400378	0.0026498	0.00233683
GOTERM_BP_DIRECT	GO:0071902~positive regulation of protein serine/threonine kinase activity	5	3.7037	0.000192567	MAP2K1, SRC, ADRB2, RHOA, SNCA	134	42	19414	17.2477	0.430241	0.00289942	0.00255697
GOTERM_BP_DIRECT	GO:0032270~positive regulation of cellular protein metabolic process	4	2.96296	0.000199237	AGTR1, MAPK1, AKT1, MAPK3	134	17	19414	34.0896	0.441237	0.00295417	0.00260525
GOTERM_BP_DIRECT	GO:0042770~signal transduction in response to DNA damage	4	2.96296	0.000199237	CHEK2, ABL1, MAPK14, MAPK3	134	17	19414	34.0896	0.441237	0.00295417	0.00260525
GOTERM_BP_DIRECT	GO:1900034~regulation of cellular response to heat	4	2.96296	0.000199237	GSK3B, CREBBP, EP300, MTOR	134	17	19414	34.0896	0.441237	0.00295417	0.00260525
GOTERM_BP_DIRECT	GO:0045892~negative regulation of transcription, DNA-templated	14	10.3704	0.000203712	HSPA8, PARP1, SRC, VDR, DNMT3A, NR3C1, TNF, RELA, BMP2, HNF4A, MDM2, CTNNB1, PPARG, TP53	134	588	19414	3.44954	0.448495	0.00300527	0.00265032
GOTERM_BP_DIRECT	GO:0032729~positive regulation of interferon-gamma production	6	4.44444	0.00021011	APP, ABL1, JAK2, TNF, TLR4, IL2	134	79	19414	11.0036	0.458708	0.00306866	0.00270622
GOTERM_BP_DIRECT	GO:0032436~positive regulation of proteasomal ubiquitin-dependent protein catabolic process	6	4.44444	0.00021011	GSK3B, VCP, LRRK2, MDM2, AKT1, PSEN1	134	79	19414	11.0036	0.458708	0.00306866	0.00270622
GOTERM_BP_DIRECT	GO:0002244~hematopoietic progenitor cell differentiation	6	4.44444	0.000222897	PDGFRA, FLT1, KIT, KDR, PSEN1, TP53	134	80	19414	10.866	0.478557	0.00323921	0.00285663
GOTERM_BP_DIRECT	GO:0001889~liver development	6	4.44444	0.000236268	PIK3CA, HNF4A, SOD2, MET, RELA, ADA	134	81	19414	10.7319	0.498534	0.00341652	0.003013
GOTERM_BP_DIRECT	GO:2000573~positive regulation of DNA biosynthetic process	4	2.96296	0.000237889	PDGFRB, SRC, CYP1B1, TNF	134	18	19414	32.1957	0.500903	0.00342302	0.00301872
GOTERM_BP_DIRECT	GO:0032722~positive regulation of chemokine production	5	3.7037	0.000252296	APP, IL6, HMOX1, TNF, TLR4	134	45	19414	16.0978	0.521477	0.00359492	0.00317032
GOTERM_BP_DIRECT	GO:0043407~negative regulation of MAP kinase activity	5	3.7037	0.000252296	BMP2, GSTP1, PRKCD, PPARG, HMGCR	134	45	19414	16.0978	0.521477	0.00359492	0.00317032
GOTERM_BP_DIRECT	GO:0042981~regulation of apoptotic process	9	6.66667	0.000274333	VCP, CASP8, FLT3, ABL1, AKT1, JAK2, RAF1, ESR1, TP53	134	243	19414	5.36595	0.551315	0.00388993	0.00343049
GOTERM_BP_DIRECT	GO:0090170~regulation of Golgi inheritance	3	2.22222	0.000276983	MAP2K1, MAPK1, MAPK3	134	4	19414	108.66	0.554777	0.00390854	0.0034469
GOTERM_BP_DIRECT	GO:0051403~stress-activated MAPK cascade	4	2.96296	0.00028108	MAPK8, MAPK1, MAPK14, MAPK3	134	19	19414	30.5012	0.560075	0.00394728	0.00348107
GOTERM_BP_DIRECT	GO:0008542~visual learning	5	3.7037	0.0003243	APP, KIT, BRAF, HMGCR, DRD2	134	48	19414	15.0917	0.612265	0.0045221	0.003988
GOTERM_BP_DIRECT	GO:0035994~response to muscle stretch	4	2.96296	0.000329029	PIK3CA, RAF1, MAPK14, RELA	134	20	19414	28.9761	0.617587	0.0045221	0.003988
GOTERM_BP_DIRECT	GO:0042759~long-chain fatty acid biosynthetic process	4	2.96296	0.000329029	CYP2C9, CYP2D6, CYP1A2, CYP1A1	134	20	19414	28.9761	0.617587	0.0045221	0.003988
GOTERM_BP_DIRECT	GO:0019373~epoxygenase P450 pathway	4	2.96296	0.000329029	CYP2C9, CYP1A2, CYP1A1, CYP1B1	134	20	19414	28.9761	0.617587	0.0045221	0.003988
GOTERM_BP_DIRECT	GO:0007613~memory	6	4.44444	0.000329753	APP, CNR1, HTR2A, PSEN1, PTGS2, SLC6A4	134	87	19414	9.99177	0.618394	0.0045221	0.003988
GOTERM_BP_DIRECT	GO:0031667~response to nutrient levels	5	3.7037	0.000351264	NTRK1, ACE, SRC, TNF, MTOR	134	49	19414	14.7837	0.641642	0.00479459	0.0042283
GOTERM_BP_DIRECT	GO:0050852~T cell receptor signaling pathway	7	5.18519	0.000364369	PIK3CA, ABL1, MAPK1, PIK3CD, BRAF, PSEN1, ADA	134	137	19414	7.40266	0.655105	0.00495034	0.00436565
GOTERM_BP_DIRECT	GO:0001659~temperature homeostasis	4	2.96296	0.000381949	FTO, STAT3, HTR2A, DRD2	134	21	19414	27.5963	0.672376	0.00516516	0.0045551
GOTERM_BP_DIRECT	GO:0007166~cell surface receptor signaling pathway	10	7.40741	0.000391095	ERBB2, MAPK1, ADRB2, CCR5, F2, MAPK14, TNF, MET, EGFR, MAPK3	134	323	19414	4.48547	0.681016	0.00526447	0.00464268
GOTERM_BP_DIRECT	GO:1900087~positive regulation of G1/S transition of mitotic cell cycle	5	3.7037	0.000409946	CCND1, TERT, CYP1A1, AKT1, EGFR	134	51	19414	14.204	0.698112	0.00544297	0.0048001
GOTERM_BP_DIRECT	GO:0048013~ephrin receptor signaling pathway	5	3.7037	0.000409946	NTRK1, SRC, MMP2, PTPN11, MMP9	134	51	19414	14.204	0.698112	0.00544297	0.0048001
GOTERM_BP_DIRECT	GO:0001837~epithelial to mesenchymal transition	5	3.7037	0.000409946	GSK3B, BMP2, CTNNB1, TGFBR1, FGFR1	134	51	19414	14.204	0.698112	0.00544297	0.0048001
GOTERM_BP_DIRECT	GO:0035902~response to immobilization stress	4	2.96296	0.000440048	CYP1A1, REN, PPARG, SOD2	134	22	19414	26.3419	0.723533	0.0058162	0.00512924
GOTERM_BP_DIRECT	GO:0031622~positive regulation of fever generation	3	2.22222	0.000459564	CNR1, PTGS2, TNF	134	5	19414	86.9284	0.738859	0.00604679	0.0053326
GOTERM_BP_DIRECT	GO:0008202~steroid metabolic process	5	3.7037	0.000475313	CYP2C9, CYP2D6, CYP1A1, CYP1B1, CYP17A1	134	53	19414	13.668	0.750606	0.00617062	0.00544181
GOTERM_BP_DIRECT	GO:0051496~positive regulation of stress fiber assembly	5	3.7037	0.000475313	ABL1, BRAF, RHOA, TGFBR1, MTOR	134	53	19414	13.668	0.750606	0.00617062	0.00544181
GOTERM_BP_DIRECT	GO:0043491~protein kinase B signaling	5	3.7037	0.000475313	PIK3CA, KDR, AKT1, DRD2, TNF	134	53	19414	13.668	0.750606	0.00617062	0.00544181
GOTERM_BP_DIRECT	GO:0031647~regulation of protein stability	6	4.44444	0.000495009	HSPA8, TERT, CASP3, LRRK2, BCL2, MAPK1	134	95	19414	9.15035	0.764555	0.00639788	0.00564222
GOTERM_BP_DIRECT	GO:0031334~positive regulation of protein complex assembly	5	3.7037	0.000510634	GSK3B, VCP, MMP1, MMP3, TNF	134	54	19414	13.4149	0.775065	0.00657076	0.00579468
GOTERM_BP_DIRECT	GO:0051247~positive regulation of protein metabolic process	4	2.96296	0.000572587	APP, MAPK8, AGTR1, AKT1	134	24	19414	24.1468	0.812318	0.00733564	0.00646923
GOTERM_BP_DIRECT	GO:0043124~negative regulation of I-kappaB kinase/NF-kappaB signaling	5	3.7037	0.000627779	CASP8, GSTP1, ABL1, ESR1, RHOA	134	57	19414	12.7088	0.840278	0.00793828	0.00700068
GOTERM_BP_DIRECT	GO:0071320~cellular response to cAMP	5	3.7037	0.000627779	APP, KCNQ1, CYP1B1, CFTR, PIK3CG	134	57	19414	12.7088	0.840278	0.00793828	0.00700068
GOTERM_BP_DIRECT	GO:2000300~regulation of synaptic vesicle exocytosis	5	3.7037	0.000627779	BACE1, GSK3B, LRRK2, HTR2A, DRD2	134	57	19414	12.7088	0.840278	0.00793828	0.00700068
GOTERM_BP_DIRECT	GO:0051090~regulation of sequence-specific DNA binding transcription factor activity	4	2.96296	0.000647419	MAPK10, MAPK8, HMOX1, MAPK3	134	25	19414	23.1809	0.849188	0.00801318	0.00706674
GOTERM_BP_DIRECT	GO:0043200~response to amino acid	4	2.96296	0.000647419	CASP3, BCL2, RHOA, MTOR	134	25	19414	23.1809	0.849188	0.00801318	0.00706674
GOTERM_BP_DIRECT	GO:0032094~response to food	4	2.96296	0.000647419	G6PD, CYP1A1, AKT1, MPO	134	25	19414	23.1809	0.849188	0.00801318	0.00706674
GOTERM_BP_DIRECT	GO:0051000~positive regulation of nitric-oxide synthase activity	4	2.96296	0.000647419	TERT, AKT1, ESR1, TNF	134	25	19414	23.1809	0.849188	0.00801318	0.00706674
GOTERM_BP_DIRECT	GO:1902894~negative regulation of pri-miRNA transcription from RNA polymerase II promoter	4	2.96296	0.000647419	APP, PPARG, ESR1, RELA	134	25	19414	23.1809	0.849188	0.00801318	0.00706674
GOTERM_BP_DIRECT	GO:0032869~cellular response to insulin stimulus	6	4.44444	0.00065495	PARP1, SRC, CDK4, AKT1, PPARG, GCK	134	101	19414	8.60677	0.852472	0.00803827	0.00708887
GOTERM_BP_DIRECT	GO:0007179~transforming growth factor beta receptor signaling pathway	6	4.44444	0.00065495	PARP1, SRC, STAT3, TP53, TGFBR1, TGFBR2	134	101	19414	8.60677	0.852472	0.00803827	0.00708887
GOTERM_BP_DIRECT	GO:1903223~positive regulation of oxidative stress-induced neuron death	3	2.22222	0.00068625	APP, TNF, TLR4	134	6	19414	72.4403	0.86537	0.00831758	0.00733519
GOTERM_BP_DIRECT	GO:0016098~monoterpenoid metabolic process	3	2.22222	0.00068625	CYP2C9, CYP2D6, CYP1A2	134	6	19414	72.4403	0.86537	0.00831758	0.00733519
GOTERM_BP_DIRECT	GO:0051583~dopamine uptake involved in synaptic transmission	3	2.22222	0.00068625	DRD2, SLC6A3, SNCA	134	6	19414	72.4403	0.86537	0.00831758	0.00733519
GOTERM_BP_DIRECT	GO:0001701~in utero embryonic development	8	5.92593	0.000690146	PDGFRA, AR, BMP2, NOS3, CTNNB1, TP53, TGFBR1, TGFBR2	134	214	19414	5.4161	0.866894	0.00833024	0.00734635
GOTERM_BP_DIRECT	GO:0050727~regulation of inflammatory response	6	4.44444	0.000716009	AGTR1, JAK2, PTGS2, SELE, ESR1, RELA	134	103	19414	8.43965	0.876586	0.00860684	0.00759028
GOTERM_BP_DIRECT	GO:0043393~regulation of protein binding	4	2.96296	0.000728213	APP, SRC, PSEN1, TGFBR1	134	26	19414	22.2893	0.880911	0.00871767	0.00768802
GOTERM_BP_DIRECT	GO:0007254~JNK cascade	5	3.7037	0.000762814	MAPK10, MAPK8, LRRK2, TNF, TLR4	134	60	19414	12.0734	0.892367	0.00909461	0.00802044
GOTERM_BP_DIRECT	GO:1901215~negative regulation of neuron death	5	3.7037	0.00081205	GSK3B, APP, LRRK2, AKT1, SNCA	134	61	19414	11.8755	0.906796	0.00964226	0.00850341
GOTERM_BP_DIRECT	GO:2001243~negative regulation of intrinsic apoptotic signaling pathway	4	2.96296	0.000908419	SRC, BCL2, AKT1, MMP9	134	28	19414	20.6972	0.92968	0.0106566	0.00939794
GOTERM_BP_DIRECT	GO:0050900~leukocyte migration	4	2.96296	0.000908419	SRC, MMP9, ADA, ICAM1	134	28	19414	20.6972	0.92968	0.0106566	0.00939794
GOTERM_BP_DIRECT	GO:0097746~regulation of blood vessel diameter	4	2.96296	0.000908419	ACE, NOS3, AGTR1, ADRB2	134	28	19414	20.6972	0.92968	0.0106566	0.00939794
GOTERM_BP_DIRECT	GO:0030154~cell differentiation	14	10.3704	0.000920843	NTRK1, FLT1, FLT3, SRC, VDR, LRRK2, STAT3, EGFR, TGFBR2, HNF4A, AKT1, PPARG, JAK2, RAF1	134	690	19414	2.93961	0.932188	0.0107591	0.00948836
GOTERM_BP_DIRECT	GO:0048584~positive regulation of response to stimulus	3	2.22222	0.000956437	PDGFRB, FLT3, KIT	134	7	19414	62.0917	0.938891	0.010999	0.00969992
GOTERM_BP_DIRECT	GO:0002318~myeloid progenitor cell differentiation	3	2.22222	0.000956437	FLT3, KIT, BRAF	134	7	19414	62.0917	0.938891	0.010999	0.00969992
GOTERM_BP_DIRECT	GO:0071393~cellular response to progesterone stimulus	3	2.22222	0.000956437	SRC, CYP1B1, IGF1R	134	7	19414	62.0917	0.938891	0.010999	0.00969992
GOTERM_BP_DIRECT	GO:1990384~hyaloid vascular plexus regression	3	2.22222	0.000956437	FLT1, DRD2, SLC6A3	134	7	19414	62.0917	0.938891	0.010999	0.00969992
GOTERM_BP_DIRECT	GO:0060079~excitatory postsynaptic potential	5	3.7037	0.000973182	GSK3B, LRRK2, AKT1, DRD2, SNCA	134	64	19414	11.3188	0.94181	0.0111042	0.00979264
GOTERM_BP_DIRECT	GO:0007249~I-kappaB kinase/NF-kappaB signaling	5	3.7037	0.000973182	ABL1, CTNNB1, AKT1, TNF, RELA	134	64	19414	11.3188	0.94181	0.0111042	0.00979264
GOTERM_BP_DIRECT	GO:0045776~negative regulation of blood pressure	4	2.96296	0.00100819	NOS2, CNR1, NOS3, DRD2	134	29	19414	19.9835	0.947471	0.0113703	0.0100274
GOTERM_BP_DIRECT	GO:0001774~microglial cell activation	4	2.96296	0.00100819	APP, JAK2, TNF, SNCA	134	29	19414	19.9835	0.947471	0.0113703	0.0100274
GOTERM_BP_DIRECT	GO:0051602~response to electrical stimulus	4	2.96296	0.00100819	NTRK1, SRC, MMP2, SOD2	134	29	19414	19.9835	0.947471	0.0113703	0.0100274
GOTERM_BP_DIRECT	GO:0042220~response to cocaine	4	2.96296	0.00111462	CNR1, DNMT3A, DRD2, SLC6A3	134	30	19414	19.3174	0.961521	0.0124268	0.010959
GOTERM_BP_DIRECT	GO:0043085~positive regulation of catalytic activity	4	2.96296	0.00111462	PSEN2, BCL2, PSEN1, PIK3CG	134	30	19414	19.3174	0.961521	0.0124268	0.010959
GOTERM_BP_DIRECT	GO:0048010~vascular endothelial growth factor receptor signaling pathway	4	2.96296	0.00111462	FLT1, SRC, KDR, MAPK14	134	30	19414	19.3174	0.961521	0.0124268	0.010959
GOTERM_BP_DIRECT	GO:0030182~neuron differentiation	7	5.18519	0.00113172	MAP2K1, CCND1, CASP3, ERBB2, DNMT3A, ABL1, MET	134	170	19414	5.96567	0.963397	0.0125694	0.0110848
GOTERM_BP_DIRECT	GO:0045907~positive regulation of vasoconstriction	4	2.96296	0.0012279	ACE, ABL1, HTR2A, PTGS2	134	31	19414	18.6943	0.972371	0.013586	0.0119813
GOTERM_BP_DIRECT	GO:0006975~DNA damage induced protein phosphorylation	3	2.22222	0.00126953	CHEK2, ABL1, MAPK3	134	8	19414	54.3302	0.975538	0.0138369	0.0122026
GOTERM_BP_DIRECT	GO:0010544~negative regulation of platelet activation	3	2.22222	0.00126953	PDGFRA, NOS3, F2	134	8	19414	54.3302	0.975538	0.0138369	0.0122026
GOTERM_BP_DIRECT	GO:0071316~cellular response to nicotine	3	2.22222	0.00126953	NTRK1, TNF, RELA	134	8	19414	54.3302	0.975538	0.0138369	0.0122026
GOTERM_BP_DIRECT	GO:0034405~response to fluid shear stress	3	2.22222	0.00126953	PDGFRB, NOS3, AKT1	134	8	19414	54.3302	0.975538	0.0138369	0.0122026
GOTERM_BP_DIRECT	GO:0070050~neuron cellular homeostasis	4	2.96296	0.00134817	APP, IL6, PRKAA1, PSEN1	134	32	19414	18.1101	0.980565	0.0145314	0.0128151
GOTERM_BP_DIRECT	GO:1900017~positive regulation of cytokine production involved in inflammatory response	4	2.96296	0.00134817	IL6, STAT3, TNF, TLR4	134	32	19414	18.1101	0.980565	0.0145314	0.0128151
GOTERM_BP_DIRECT	GO:0060325~face morphogenesis	4	2.96296	0.00134817	PDGFRA, MMP2, EP300, PTPN11	134	32	19414	18.1101	0.980565	0.0145314	0.0128151
GOTERM_BP_DIRECT	GO:0071300~cellular response to retinoic acid	5	3.7037	0.00136068	RET, GSK3B, PPARG, TNF, SLC6A4	134	70	19414	10.3486	0.981263	0.0146123	0.0128864
GOTERM_BP_DIRECT	GO:0097190~apoptotic signaling pathway	5	3.7037	0.00143434	CASP8, CASP3, CTNNB1, PRKCA, PSEN1	134	71	19414	10.2029	0.984895	0.015347	0.0135343
GOTERM_BP_DIRECT	GO:2001234~negative regulation of apoptotic signaling pathway	4	2.96296	0.00147561	BCL2, CTNNB1, PSEN1, TNF	134	33	19414	17.5613	0.986613	0.0156736	0.0138224
GOTERM_BP_DIRECT	GO:0097421~liver regeneration	4	2.96296	0.00147561	IL6, CCND1, HMOX1, TNF	134	33	19414	17.5613	0.986613	0.0156736	0.0138224
GOTERM_BP_DIRECT	GO:0010888~negative regulation of lipid storage	3	2.22222	0.00162493	IL6, PPARG, TNF	134	9	19414	48.2935	0.991351	0.0169515	0.0149493
GOTERM_BP_DIRECT	GO:0071287~cellular response to manganese ion	3	2.22222	0.00162493	BACE1, APP, LRRK2	134	9	19414	48.2935	0.991351	0.0169515	0.0149493
GOTERM_BP_DIRECT	GO:0034205~beta-amyloid formation	3	2.22222	0.00162493	BACE1, PSEN2, PSEN1	134	9	19414	48.2935	0.991351	0.0169515	0.0149493
GOTERM_BP_DIRECT	GO:0031401~positive regulation of protein modification process	3	2.22222	0.00162493	FLT1, FLT3, KIT	134	9	19414	48.2935	0.991351	0.0169515	0.0149493
GOTERM_BP_DIRECT	GO:0021795~cerebral cortex cell migration	3	2.22222	0.00162493	PSEN1, RHOA, EGFR	134	9	19414	48.2935	0.991351	0.0169515	0.0149493
GOTERM_BP_DIRECT	GO:0007155~cell adhesion	12	8.88889	0.00172274	SELP, ACHE, APP, SRC, CYP1B1, CTNNB1, PRKCA, PSEN1, SELE, ADA, IL2, ICAM1	134	563	19414	3.08804	0.993503	0.0179079	0.0157928
GOTERM_BP_DIRECT	GO:1990090~cellular response to nerve growth factor stimulus	4	2.96296	0.00175256	NTRK1, APP, PARP1, AKT1	134	35	19414	16.5578	0.994046	0.0180067	0.0158799
GOTERM_BP_DIRECT	GO:0090050~positive regulation of cell migration involved in sprouting angiogenesis	4	2.96296	0.00175256	ABL1, KDR, HMOX1, PTGS2	134	35	19414	16.5578	0.994046	0.0180067	0.0158799
GOTERM_BP_DIRECT	GO:0051966~regulation of synaptic transmission, glutamatergic	4	2.96296	0.00175256	CNR1, LRRK2, PSEN1, TNF	134	35	19414	16.5578	0.994046	0.0180067	0.0158799
GOTERM_BP_DIRECT	GO:0071333~cellular response to glucose stimulus	5	3.7037	0.0017569	PRKAA1, ACE, PIK3CA, ICAM1, IGF1R	134	75	19414	9.65871	0.994121	0.0180067	0.0158799
GOTERM_BP_DIRECT	GO:0030198~extracellular matrix organization	7	5.18519	0.00179053	PDGFRA, APP, MMP1, MMP2, MMP3, TNF, MMP9	134	186	19414	5.4525	0.994672	0.0182872	0.0161273
GOTERM_BP_DIRECT	GO:0010572~positive regulation of platelet activation	3	2.22222	0.00202206	SELP, JAK2, TLR4	134	10	19414	43.4642	0.997294	0.0204375	0.0180236
GOTERM_BP_DIRECT	GO:0050665~hydrogen peroxide biosynthetic process	3	2.22222	0.00202206	CYP1A2, CYP1A1, SOD2	134	10	19414	43.4642	0.997294	0.0204375	0.0180236
GOTERM_BP_DIRECT	GO:0070723~response to cholesterol	3	2.22222	0.00202206	CCR5, TGFBR1, TGFBR2	134	10	19414	43.4642	0.997294	0.0204375	0.0180236
GOTERM_BP_DIRECT	GO:0033209~tumor necrosis factor-mediated signaling pathway	5	3.7037	0.00202959	JAK2, TNF, TP53, RELA, TNFRSF1A	134	78	19414	9.28722	0.997353	0.0204429	0.0180284
GOTERM_BP_DIRECT	GO:2001240~negative regulation of extrinsic apoptotic signaling pathway in absence of ligand	4	2.96296	0.00205994	TERT, BCL2, AKT1, TNF	134	37	19414	15.6628	0.997578	0.0206064	0.0181726
GOTERM_BP_DIRECT	GO:0031100~animal organ regeneration	4	2.96296	0.00205994	ACE, FLT3, PPARG, TGFBR2	134	37	19414	15.6628	0.997578	0.0206064	0.0181726
GOTERM_BP_DIRECT	GO:0031333~negative regulation of protein complex assembly	4	2.96296	0.00222538	GSK3B, SRC, EP300, RAF1	134	38	19414	15.2506	0.998508	0.0220351	0.0194325
GOTERM_BP_DIRECT	GO:0048469~cell maturation	4	2.96296	0.00222538	KDR, CTNNB1, REN, PPARG	134	38	19414	15.2506	0.998508	0.0220351	0.0194325
GOTERM_BP_DIRECT	GO:0006695~cholesterol biosynthetic process	4	2.96296	0.00222538	PRKAA1, G6PD, HMGCR, CFTR	134	38	19414	15.2506	0.998508	0.0220351	0.0194325
GOTERM_BP_DIRECT	GO:0098609~cell-cell adhesion	7	5.18519	0.00227054	SRC, BCL2, ABL1, CTNNB1, PSEN1, EGFR, ICAM1	134	195	19414	5.20084	0.998693	0.0224062	0.0197598
GOTERM_BP_DIRECT	GO:0001501~skeletal system development	6	4.44444	0.00230748	BMP2, VDR, ALPL, MMP9, TGFBR1, FGFR1	134	134	19414	6.48719	0.998827	0.0226941	0.0200137
GOTERM_BP_DIRECT	GO:0051974~negative regulation of telomerase activity	3	2.22222	0.00246033	SRC, PPARG, TP53	134	11	19414	39.5129	0.99925	0.0238758	0.0210559
GOTERM_BP_DIRECT	GO:0071223~cellular response to lipoteichoic acid	3	2.22222	0.00246033	MAPK14, TLR4, RELA	134	11	19414	39.5129	0.99925	0.0238758	0.0210559
GOTERM_BP_DIRECT	GO:0070242~thymocyte apoptotic process	3	2.22222	0.00246033	CHEK2, TP53, ADA	134	11	19414	39.5129	0.99925	0.0238758	0.0210559
GOTERM_BP_DIRECT	GO:0071803~positive regulation of podosome assembly	3	2.22222	0.00246033	SRC, TNF, RHOA	134	11	19414	39.5129	0.99925	0.0238758	0.0210559
GOTERM_BP_DIRECT	GO:0008203~cholesterol metabolic process	5	3.7037	0.00254688	CYP2C9, CETP, APP, CYP2D6, CYP1A2	134	83	19414	8.72775	0.999418	0.0246339	0.0217244
GOTERM_BP_DIRECT	GO:0045737~positive regulation of cyclin-dependent protein serine/threonine kinase activity	4	2.96296	0.00258047	CCND1, SRC, AKT1, EGFR	134	40	19414	14.4881	0.999472	0.0247946	0.0218661
GOTERM_BP_DIRECT	GO:0031295~T cell costimulation	4	2.96296	0.00258047	PIK3CA, SRC, AKT1, PTPN11	134	40	19414	14.4881	0.999472	0.0247946	0.0218661
GOTERM_BP_DIRECT	GO:0045727~positive regulation of translation	5	3.7037	0.00266022	IL6, ERBB2, CYP1B1, RHOA, MTOR	134	84	19414	8.62385	0.999582	0.0254771	0.022468
GOTERM_BP_DIRECT	GO:1901796~regulation of signal transduction by p53 class mediator	4	2.96296	0.00277036	CHEK2, EP300, AKT1, MTOR	134	41	19414	14.1347	0.999698	0.026251	0.0231505
GOTERM_BP_DIRECT	GO:0030574~collagen catabolic process	4	2.96296	0.00277036	MMP1, MMP2, MMP3, MMP9	134	41	19414	14.1347	0.999698	0.026251	0.0231505
GOTERM_BP_DIRECT	GO:0001541~ovarian follicle development	4	2.96296	0.00277036	MMP2, KIT, BCL2, KDR	134	41	19414	14.1347	0.999698	0.026251	0.0231505
GOTERM_BP_DIRECT	GO:0016485~protein processing	5	3.7037	0.00277698	BACE1, CASP3, PSEN2, PSEN1, F3	134	85	19414	8.52239	0.999703	0.026251	0.0231505
GOTERM_BP_DIRECT	GO:0003181~atrioventricular valve morphogenesis	3	2.22222	0.00293918	BMP2, MDM2, TGFBR2	134	12	19414	36.2201	0.999816	0.0275171	0.0242671
GOTERM_BP_DIRECT	GO:0033327~Leydig cell differentiation	3	2.22222	0.00293918	PDGFRA, AR, CCND1	134	12	19414	36.2201	0.999816	0.0275171	0.0242671
GOTERM_BP_DIRECT	GO:0043276~anoikis	3	2.22222	0.00293918	PIK3CA, AKT1, MTOR	134	12	19414	36.2201	0.999816	0.0275171	0.0242671
GOTERM_BP_DIRECT	GO:0060048~cardiac muscle contraction	4	2.96296	0.00296865	KCNH2, PIK3CA, KCNQ1, MTOR	134	42	19414	13.7982	0.999831	0.0277043	0.0244321
GOTERM_BP_DIRECT	GO:0009409~response to cold	4	2.96296	0.00317546	CASP8, PPARG, ADRB2, SOD2	134	43	19414	13.4773	0.999908	0.0293529	0.0258861
GOTERM_BP_DIRECT	GO:0030316~osteoclast differentiation	4	2.96296	0.00317546	BMP2, CTNNB1, MAPK14, TNF	134	43	19414	13.4773	0.999908	0.0293529	0.0258861
GOTERM_BP_DIRECT	GO:0007566~embryo implantation	4	2.96296	0.00317546	MMP2, PTGS2, MMP9, TGFBR2	134	43	19414	13.4773	0.999908	0.0293529	0.0258861
GOTERM_BP_DIRECT	GO:0050728~negative regulation of inflammatory response	6	4.44444	0.00324832	STAT3, PRKCD, PPARG, ADA, IL2, TNFRSF1A	134	145	19414	5.99506	0.999925	0.0299317	0.0263964
GOTERM_BP_DIRECT	GO:0006816~calcium ion transport	5	3.7037	0.00327913	VDR, NOS3, PSEN2, PSEN1, CCR5	134	89	19414	8.13936	0.999932	0.0301206	0.026563
GOTERM_BP_DIRECT	GO:0071364~cellular response to epidermal growth factor stimulus	4	2.96296	0.0033909	ERBB2, AKT1, PTPN11, EGFR	134	44	19414	13.171	0.999951	0.0310496	0.0273824
GOTERM_BP_DIRECT	GO:0030183~B cell differentiation	5	3.7037	0.0034137	NTRK1, FLT3, KIT, EP300, PIK3CD	134	90	19414	8.04892	0.999954	0.0310797	0.0274089
GOTERM_BP_DIRECT	GO:0051450~myoblast proliferation	3	2.22222	0.00345803	SRC, ABL1, CTNNB1	134	13	19414	33.434	0.99996	0.0310797	0.0274089
GOTERM_BP_DIRECT	GO:0019430~removal of superoxide radicals	3	2.22222	0.00345803	NOS3, SOD2, MPO	134	13	19414	33.434	0.99996	0.0310797	0.0274089
GOTERM_BP_DIRECT	GO:0033628~regulation of cell adhesion mediated by integrin	3	2.22222	0.00345803	PLAU, PTPN11, PIK3CG	134	13	19414	33.434	0.99996	0.0310797	0.0274089
GOTERM_BP_DIRECT	GO:0033690~positive regulation of osteoblast proliferation	3	2.22222	0.00345803	BMP2, ABL1, IGF1R	134	13	19414	33.434	0.99996	0.0310797	0.0274089
GOTERM_BP_DIRECT	GO:0060134~prepulse inhibition	3	2.22222	0.00345803	BACE1, DRD2, SLC6A3	134	13	19414	33.434	0.99996	0.0310797	0.0274089
GOTERM_BP_DIRECT	GO:0007596~blood coagulation	5	3.7037	0.00355198	SERPINA1, PLAU, HNF4A, F2, F3	134	91	19414	7.96047	0.999969	0.0318262	0.0280672
GOTERM_BP_DIRECT	GO:0045747~positive regulation of Notch signaling pathway	4	2.96296	0.00361509	SRC, NOS3, STAT3, KIT	134	45	19414	12.8783	0.999975	0.0321941	0.0283917
GOTERM_BP_DIRECT	GO:1904706~negative regulation of vascular smooth muscle cell proliferation	4	2.96296	0.00361509	HMOX1, PPARG, SOD2, RHOA	134	45	19414	12.8783	0.999975	0.0321941	0.0283917
GOTERM_BP_DIRECT	GO:0035264~multicellular organism growth	5	3.7037	0.00369403	AR, EP300, PTPN11, TP53, MTOR	134	92	19414	7.87395	0.99998	0.0327971	0.0289234
GOTERM_BP_DIRECT	GO:0042177~negative regulation of protein catabolic process	4	2.96296	0.00384813	NOS2, HMGCR, RELA, EGFR	134	46	19414	12.5983	0.999987	0.0336539	0.029679
GOTERM_BP_DIRECT	GO:0034198~cellular response to amino acid starvation	4	2.96296	0.00384813	MAPK8, MAPK1, MTOR, MAPK3	134	46	19414	12.5983	0.999987	0.0336539	0.029679
GOTERM_BP_DIRECT	GO:0072089~stem cell proliferation	4	2.96296	0.00384813	ABCB1, KDR, CTNNB1, TP53	134	46	19414	12.5983	0.999987	0.0336539	0.029679
GOTERM_BP_DIRECT	GO:0030890~positive regulation of B cell proliferation	4	2.96296	0.00384813	BCL2, TLR4, ADA, IL2	134	46	19414	12.5983	0.999987	0.0336539	0.029679
GOTERM_BP_DIRECT	GO:0022617~extracellular matrix disassembly	4	2.96296	0.00384813	MMP1, MMP2, MMP3, MMP9	134	46	19414	12.5983	0.999987	0.0336539	0.029679
GOTERM_BP_DIRECT	GO:0032956~regulation of actin cytoskeleton organization	5	3.7037	0.00398958	PDGFRB, PRKCD, ABL1, RHOA, MTOR	134	94	19414	7.70641	0.999992	0.0343031	0.0302516
GOTERM_BP_DIRECT	GO:0050829~defense response to Gram-negative bacterium	5	3.7037	0.00398958	SELP, APP, IL6, NOS2, TLR4	134	94	19414	7.70641	0.999992	0.0343031	0.0302516
GOTERM_BP_DIRECT	GO:0043068~positive regulation of programmed cell death	3	2.22222	0.00401632	NTRK1, LRRK2, TNF	134	14	19414	31.0458	0.999992	0.0343031	0.0302516
GOTERM_BP_DIRECT	GO:1904645~response to beta-amyloid	3	2.22222	0.00401632	MMP2, MMP3, MMP9	134	14	19414	31.0458	0.999992	0.0343031	0.0302516
GOTERM_BP_DIRECT	GO:0051146~striated muscle cell differentiation	3	2.22222	0.00401632	CASP3, AKT1, MAPK14	134	14	19414	31.0458	0.999992	0.0343031	0.0302516
GOTERM_BP_DIRECT	GO:0071361~cellular response to ethanol	3	2.22222	0.00401632	PRKAA1, DNMT3A, SOD2	134	14	19414	31.0458	0.999992	0.0343031	0.0302516
GOTERM_BP_DIRECT	GO:0042987~amyloid precursor protein catabolic process	3	2.22222	0.00401632	BACE1, PSEN2, PSEN1	134	14	19414	31.0458	0.999992	0.0343031	0.0302516
GOTERM_BP_DIRECT	GO:0048148~behavioral response to cocaine	3	2.22222	0.00401632	HTR2A, DRD2, DRD4	134	14	19414	31.0458	0.999992	0.0343031	0.0302516
GOTERM_BP_DIRECT	GO:0006914~autophagy	6	4.44444	0.0043092	VCP, PRKAA1, LRRK2, ABL1, DRD2, TP53	134	155	19414	5.60828	0.999997	0.0366973	0.0323629
GOTERM_BP_DIRECT	GO:0048839~inner ear development	4	2.96296	0.00434118	PDGFRB, BMP2, KCNQ1, PTPN11	134	48	19414	12.0734	0.999997	0.0367553	0.0324142
GOTERM_BP_DIRECT	GO:0034097~response to cytokine	4	2.96296	0.00434118	SELP, BCL2, SELE, RELA	134	48	19414	12.0734	0.999997	0.0367553	0.0324142
GOTERM_BP_DIRECT	GO:1902176~negative regulation of oxidative stress-induced intrinsic apoptotic signaling pathway	3	2.22222	0.0046135	AKT1, SOD2, NFE2L2	134	15	19414	28.9761	0.999999	0.0387242	0.0341505
GOTERM_BP_DIRECT	GO:0019395~fatty acid oxidation	3	2.22222	0.0046135	PRKAA1, PPARG, MAPK14	134	15	19414	28.9761	0.999999	0.0387242	0.0341505
GOTERM_BP_DIRECT	GO:0060389~pathway-restricted SMAD protein phosphorylation	3	2.22222	0.0046135	BMP2, TGFBR1, TGFBR2	134	15	19414	28.9761	0.999999	0.0387242	0.0341505
GOTERM_BP_DIRECT	GO:0010862~positive regulation of pathway-restricted SMAD protein phosphorylation	4	2.96296	0.00487086	BMP2, PPARG, TGFBR1, TGFBR2	134	50	19414	11.5904	0.999999	0.0407673	0.0359522
GOTERM_BP_DIRECT	GO:0007409~axonogenesis	5	3.7037	0.0049714	APP, BCL2, PTPN11, DRD2, IGF1R	134	100	19414	7.24403	1	0.0414899	0.0365895
GOTERM_BP_DIRECT	GO:0043280~positive regulation of cysteine-type endopeptidase activity involved in apoptotic process	4	2.96296	0.00514966	APP, TNF, CTSD, RHOA	134	51	19414	11.3632	1	0.0428279	0.0377694
GOTERM_BP_DIRECT	GO:0034374~low-density lipoprotein particle remodeling	3	2.22222	0.00524901	CETP, AGTR1, MPO	134	16	19414	27.1651	1	0.0428279	0.0377694
GOTERM_BP_DIRECT	GO:0032516~positive regulation of phosphoprotein phosphatase activity	3	2.22222	0.00524901	PDGFRB, JAK2, MTOR	134	16	19414	27.1651	1	0.0428279	0.0377694
GOTERM_BP_DIRECT	GO:0071383~cellular response to steroid hormone stimulus	3	2.22222	0.00524901	HSPA8, AR, NR3C1	134	16	19414	27.1651	1	0.0428279	0.0377694
GOTERM_BP_DIRECT	GO:0090399~replicative senescence	3	2.22222	0.00524901	TERT, CHEK2, TP53	134	16	19414	27.1651	1	0.0428279	0.0377694
GOTERM_BP_DIRECT	GO:0080090~regulation of primary metabolic process	3	2.22222	0.00524901	PRKCD, PRKCA, TGFBR1	134	16	19414	27.1651	1	0.0428279	0.0377694
GOTERM_BP_DIRECT	GO:0044342~type B pancreatic cell proliferation	3	2.22222	0.00524901	MAP2K1, IGFBP3, RAF1	134	16	19414	27.1651	1	0.0428279	0.0377694
GOTERM_BP_DIRECT	GO:0030278~regulation of ossification	3	2.22222	0.00524901	MAPK1, MAPK14, MAPK3	134	16	19414	27.1651	1	0.0428279	0.0377694
GOTERM_BP_DIRECT	GO:0046718~viral entry into host cell	5	3.7037	0.00533162	AGTR1, HTR2A, CCR5, EGFR, ICAM1	134	102	19414	7.10199	1	0.0433807	0.038257
GOTERM_BP_DIRECT	GO:0097191~extrinsic apoptotic signaling pathway	4	2.96296	0.0054379	GSK3B, CASP8, JAK2, TNF	134	52	19414	11.1447	1	0.0440003	0.0388034
GOTERM_BP_DIRECT	GO:0019233~sensory perception of pain	4	2.96296	0.0054379	ACE, CNR1, PTGS2, MAPK3	134	52	19414	11.1447	1	0.0440003	0.0388034
GOTERM_BP_DIRECT	GO:0048143~astrocyte activation	3	2.22222	0.00592232	APP, PSEN1, TNF	134	17	19414	25.5672	1	0.0473948	0.041797
GOTERM_BP_DIRECT	GO:0010288~response to lead ion	3	2.22222	0.00592232	BACE1, APP, DNMT3A	134	17	19414	25.5672	1	0.0473948	0.041797
GOTERM_BP_DIRECT	GO:0071380~cellular response to prostaglandin E stimulus	3	2.22222	0.00592232	PRKAA1, AKT1, PPARG	134	17	19414	25.5672	1	0.0473948	0.041797
GOTERM_BP_DIRECT	GO:0048169~regulation of long-term neuronal synaptic plasticity	3	2.22222	0.00592232	APP, DRD2, SNCA	134	17	19414	25.5672	1	0.0473948	0.041797
GOTERM_BP_DIRECT	GO:0035019~somatic stem cell population maintenance	4	2.96296	0.00604301	STAT3, KIT, BRAF, RAF1	134	54	19414	10.7319	1	0.0482285	0.0425322
GOTERM_BP_DIRECT	GO:0030218~erythrocyte differentiation	4	2.96296	0.00636004	CASP3, KCNQ1, KIT, JAK2	134	55	19414	10.5368	1	0.0506204	0.0446416
GOTERM_BP_DIRECT	GO:0043149~stress fiber assembly	3	2.22222	0.00663287	SRC, BRAF, RHOA	134	18	19414	24.1468	1	0.0519427	0.0458077
GOTERM_BP_DIRECT	GO:0048708~astrocyte differentiation	3	2.22222	0.00663287	BMP2, STAT3, NR3C1	134	18	19414	24.1468	1	0.0519427	0.0458077
GOTERM_BP_DIRECT	GO:0010469~regulation of receptor activity	3	2.22222	0.00663287	APP, PLAU, PRKCD	134	18	19414	24.1468	1	0.0519427	0.0458077
GOTERM_BP_DIRECT	GO:0060749~mammary gland alveolus development	3	2.22222	0.00663287	AR, CCND1, ESR1	134	18	19414	24.1468	1	0.0519427	0.0458077
GOTERM_BP_DIRECT	GO:0071548~response to dexamethasone	3	2.22222	0.00663287	ACE, PIK3CA, CYP1B1	134	18	19414	24.1468	1	0.0519427	0.0458077
GOTERM_BP_DIRECT	GO:0060065~uterus development	3	2.22222	0.00663287	SRC, ESR1, CYP19A1	134	18	19414	24.1468	1	0.0519427	0.0458077
GOTERM_BP_DIRECT	GO:0045600~positive regulation of fat cell differentiation	4	2.96296	0.00668683	BMP2, AKT1, PPARG, HTR2A	134	56	19414	10.3486	1	0.052086	0.0459341
GOTERM_BP_DIRECT	GO:0042110~T cell activation	4	2.96296	0.00668683	CASP8, PIK3CD, ADA, PIK3CG	134	56	19414	10.3486	1	0.052086	0.0459341
GOTERM_BP_DIRECT	GO:0071363~cellular response to growth factor stimulus	4	2.96296	0.00736996	ERBB2, CTNNB1, TGFBR1, TGFBR2	134	58	19414	9.99177	1	0.0559932	0.0493799
GOTERM_BP_DIRECT	GO:0034446~substrate adhesion-dependent cell spreading	4	2.96296	0.00736996	SRC, ABL1, BRAF, RHOA	134	58	19414	9.99177	1	0.0559932	0.0493799
GOTERM_BP_DIRECT	GO:0045165~cell fate commitment	4	2.96296	0.00736996	BMP2, CASP3, KDR, PPARG	134	58	19414	9.99177	1	0.0559932	0.0493799
GOTERM_BP_DIRECT	GO:0042149~cellular response to glucose starvation	4	2.96296	0.00736996	PRKAA1, BCL2, TP53, NFE2L2	134	58	19414	9.99177	1	0.0559932	0.0493799
GOTERM_BP_DIRECT	GO:0002028~regulation of sodium ion transport	3	2.22222	0.00738014	NOS3, ADRB2, DRD2	134	19	19414	22.8759	1	0.0559932	0.0493799
GOTERM_BP_DIRECT	GO:1904019~epithelial cell apoptotic process	3	2.22222	0.00738014	CASP3, BCL2, HMOX1	134	19	19414	22.8759	1	0.0559932	0.0493799
GOTERM_BP_DIRECT	GO:0035162~embryonic hemopoiesis	3	2.22222	0.00738014	KIT, KDR, TGFBR2	134	19	19414	22.8759	1	0.0559932	0.0493799
GOTERM_BP_DIRECT	GO:2000406~positive regulation of T cell migration	3	2.22222	0.00738014	APP, ABL1, RHOA	134	19	19414	22.8759	1	0.0559932	0.0493799
GOTERM_BP_DIRECT	GO:0010165~response to X-ray	3	2.22222	0.00738014	CCND1, CASP3, TP53	134	19	19414	22.8759	1	0.0559932	0.0493799
GOTERM_BP_DIRECT	GO:2000811~negative regulation of anoikis	3	2.22222	0.00738014	PIK3CA, SRC, BCL2	134	19	19414	22.8759	1	0.0559932	0.0493799
GOTERM_BP_DIRECT	GO:0045599~negative regulation of fat cell differentiation	4	2.96296	0.00809294	IL6, BMP2, SOD2, TNF	134	60	19414	9.65871	1	0.0609869	0.0537837
GOTERM_BP_DIRECT	GO:0050808~synapse organization	4	2.96296	0.00809294	APP, CTNNB1, PSEN1, SNCA	134	60	19414	9.65871	1	0.0609869	0.0537837
GOTERM_BP_DIRECT	GO:0030220~platelet formation	3	2.22222	0.0081636	CASP3, EP300, PTPN11	134	20	19414	21.7321	1	0.0609869	0.0537837
GOTERM_BP_DIRECT	GO:0032930~positive regulation of superoxide anion generation	3	2.22222	0.0081636	APP, GSTP1, PRKCD	134	20	19414	21.7321	1	0.0609869	0.0537837
GOTERM_BP_DIRECT	GO:0050901~leukocyte tethering or rolling	3	2.22222	0.0081636	SELP, SELE, TNF	134	20	19414	21.7321	1	0.0609869	0.0537837
GOTERM_BP_DIRECT	GO:0033189~response to vitamin A	3	2.22222	0.0081636	DNMT3A, CYP1A1, PPARG	134	20	19414	21.7321	1	0.0609869	0.0537837
GOTERM_BP_DIRECT	GO:0010976~positive regulation of neuron projection development	5	3.7037	0.00860076	NTRK1, RET, CNR1, EP300, NFE2L2	134	117	19414	6.19148	1	0.0640888	0.0565193
GOTERM_BP_DIRECT	GO:0007219~Notch signaling pathway	5	3.7037	0.00885626	APP, BMP2, PSEN2, PSEN1, TGFBR2	134	118	19414	6.13901	1	0.06527	0.0575609
GOTERM_BP_DIRECT	GO:0001822~kidney development	5	3.7037	0.00885626	ACE, AGTR1, REN, RHOA, TGFBR1	134	118	19414	6.13901	1	0.06527	0.0575609
GOTERM_BP_DIRECT	GO:0031641~regulation of myelination	3	2.22222	0.00898272	CTNNB1, AKT1, MTOR	134	21	19414	20.6972	1	0.06527	0.0575609
GOTERM_BP_DIRECT	GO:0071391~cellular response to estrogen stimulus	3	2.22222	0.00898272	AR, ESR1, ESR2	134	21	19414	20.6972	1	0.06527	0.0575609
GOTERM_BP_DIRECT	GO:0038096~Fc-gamma receptor signaling pathway involved in phagocytosis	3	2.22222	0.00898272	SRC, PRKCD, ABL1	134	21	19414	20.6972	1	0.06527	0.0575609
GOTERM_BP_DIRECT	GO:0006977~DNA damage response, signal transduction by p53 class mediator resulting in cell cycle arrest	3	2.22222	0.00898272	CHEK2, MDM2, TP53	134	21	19414	20.6972	1	0.06527	0.0575609
GOTERM_BP_DIRECT	GO:0003203~endocardial cushion morphogenesis	3	2.22222	0.00898272	BMP2, NOS3, MDM2	134	21	19414	20.6972	1	0.06527	0.0575609
GOTERM_BP_DIRECT	GO:0060218~hematopoietic stem cell differentiation	3	2.22222	0.00898272	ACE, BCL2, TP53	134	21	19414	20.6972	1	0.06527	0.0575609
GOTERM_BP_DIRECT	GO:1902004~positive regulation of beta-amyloid formation	3	2.22222	0.00898272	CASP3, TNF, RELA	134	21	19414	20.6972	1	0.06527	0.0575609
GOTERM_BP_DIRECT	GO:0036092~phosphatidylinositol-3-phosphate biosynthetic process	3	2.22222	0.00898272	PIK3CA, PIK3CD, PIK3CG	134	21	19414	20.6972	1	0.06527	0.0575609
GOTERM_BP_DIRECT	GO:0097194~execution phase of apoptosis	3	2.22222	0.00983699	CASP8, CASP3, AKT1	134	22	19414	19.7564	1	0.0704261	0.062108
GOTERM_BP_DIRECT	GO:0045861~negative regulation of proteolysis	3	2.22222	0.00983699	AKT1, F2, TP53	134	22	19414	19.7564	1	0.0704261	0.062108
GOTERM_BP_DIRECT	GO:0046686~response to cadmium ion	3	2.22222	0.00983699	TERT, KIT, SOD2	134	22	19414	19.7564	1	0.0704261	0.062108
GOTERM_BP_DIRECT	GO:0030520~intracellular estrogen receptor signaling pathway	3	2.22222	0.00983699	AR, ESR1, ESR2	134	22	19414	19.7564	1	0.0704261	0.062108
GOTERM_BP_DIRECT	GO:0050709~negative regulation of protein secretion	3	2.22222	0.00983699	HMGCR, DRD2, DRD4	134	22	19414	19.7564	1	0.0704261	0.062108
GOTERM_BP_DIRECT	GO:0042178~xenobiotic catabolic process	3	2.22222	0.00983699	CYP2C9, CYP2D6, CYP1A2	134	22	19414	19.7564	1	0.0704261	0.062108
GOTERM_BP_DIRECT	GO:0006935~chemotaxis	5	3.7037	0.0102082	MAP2K1, PLAU, MAPK1, CCR5, MAPK14	134	123	19414	5.88946	1	0.0729049	0.0642941
GOTERM_BP_DIRECT	GO:0051726~regulation of cell cycle	7	5.18519	0.0102767	HSPA8, CDK4, STAT3, MDM2, ABL1, TP53, TGFBR1	134	267	19414	3.79837	1	0.0732155	0.064568
GOTERM_BP_DIRECT	GO:0001819~positive regulation of cytokine production	4	2.96296	0.0105059	SRC, PIK3CD, TNF, PIK3CG	134	66	19414	8.78064	1	0.074596	0.0657854
GOTERM_BP_DIRECT	GO:0023019~signal transduction involved in regulation of gene expression	3	2.22222	0.0107259	PDGFRA, PARP1, HNF4A	134	23	19414	18.8975	1	0.074596	0.0657854
GOTERM_BP_DIRECT	GO:2000378~negative regulation of reactive oxygen species metabolic process	3	2.22222	0.0107259	G6PD, BCL2, TP53	134	23	19414	18.8975	1	0.074596	0.0657854
GOTERM_BP_DIRECT	GO:0002053~positive regulation of mesenchymal cell proliferation	3	2.22222	0.0107259	KDR, CTNNB1, TGFBR2	134	23	19414	18.8975	1	0.074596	0.0657854
GOTERM_BP_DIRECT	GO:0035855~megakaryocyte development	3	2.22222	0.0107259	KIT, EP300, PTPN11	134	23	19414	18.8975	1	0.074596	0.0657854
GOTERM_BP_DIRECT	GO:1900181~negative regulation of protein localization to nucleus	3	2.22222	0.0107259	GSK3B, APP, MTOR	134	23	19414	18.8975	1	0.074596	0.0657854
GOTERM_BP_DIRECT	GO:0030521~androgen receptor signaling pathway	3	2.22222	0.0107259	AR, MAPK1, RHOA	134	23	19414	18.8975	1	0.074596	0.0657854
GOTERM_BP_DIRECT	GO:0032331~negative regulation of chondrocyte differentiation	3	2.22222	0.0107259	CTNNB1, PTPN11, TGFBR1	134	23	19414	18.8975	1	0.074596	0.0657854
GOTERM_BP_DIRECT	GO:0006509~membrane protein ectodomain proteolysis	3	2.22222	0.0107259	BACE1, PSEN2, PSEN1	134	23	19414	18.8975	1	0.074596	0.0657854
GOTERM_BP_DIRECT	GO:0001836~release of cytochrome c from mitochondria	3	2.22222	0.0107259	BCL2, SOD2, TP53	134	23	19414	18.8975	1	0.074596	0.0657854
GOTERM_BP_DIRECT	GO:0071560~cellular response to transforming growth factor beta stimulus	4	2.96296	0.0109442	ABL1, NR3C1, TGFBR1, IGF1R	134	67	19414	8.64959	1	0.0759333	0.0669648
GOTERM_BP_DIRECT	GO:0030308~negative regulation of cell growth	5	3.7037	0.0110801	HNF4A, BCL2, PPARG, TP53, ESR2	134	126	19414	5.74923	1	0.0766943	0.0676359
GOTERM_BP_DIRECT	GO:0001649~osteoblast differentiation	5	3.7037	0.0113789	BMP2, IGFBP3, ALPL, AKT1, MAPK14	134	127	19414	5.70396	1	0.0784875	0.0692173
GOTERM_BP_DIRECT	GO:0009749~response to glucose	4	2.96296	0.0113929	CASP3, HNF4A, RHOA, TGFBR2	134	68	19414	8.52239	1	0.0784875	0.0692173
GOTERM_BP_DIRECT	GO:0043303~mast cell degranulation	3	2.22222	0.0116489	KIT, PIK3CD, PIK3CG	134	24	19414	18.1101	1	0.0798744	0.0704404
GOTERM_BP_DIRECT	GO:0031669~cellular response to nutrient levels	3	2.22222	0.0116489	PRKAA1, CREBBP, MTOR	134	24	19414	18.1101	1	0.0798744	0.0704404
GOTERM_BP_DIRECT	GO:0010467~gene expression	5	3.7037	0.011685	KCNQ1, AKT1, NR3C1, TLR4, IL2	134	128	19414	5.6594	1	0.0799345	0.0704934
GOTERM_BP_DIRECT	GO:0016236~macroautophagy	4	2.96296	0.0118522	VCP, SRC, HMOX1, MTOR	134	69	19414	8.39888	1	0.0808882	0.0713344
GOTERM_BP_DIRECT	GO:0006909~phagocytosis	4	2.96296	0.0123219	PIK3CA, ABL1, MET, TLR4	134	70	19414	8.27889	1	0.0838982	0.073989
GOTERM_BP_DIRECT	GO:0007049~cell cycle	8	5.92593	0.0124434	SRC, PRKCD, MDM2, EP300, MAPK1, NR3C1, TP53, MAPK3	134	362	19414	3.20178	1	0.0845284	0.0745447
GOTERM_BP_DIRECT	GO:0051262~protein tetramerization	3	2.22222	0.0126056	APP, TP53, SNCA	134	25	19414	17.3857	1	0.0852335	0.0751665
GOTERM_BP_DIRECT	GO:0036120~cellular response to platelet-derived growth factor stimulus	3	2.22222	0.0126056	PDGFRB, SRC, TLR4	134	25	19414	17.3857	1	0.0852335	0.0751665
GOTERM_BP_DIRECT	GO:0032740~positive regulation of interleukin-17 production	3	2.22222	0.0135953	IL6, JAK2, IL2	134	26	19414	16.717	1	0.0894302	0.0788676
GOTERM_BP_DIRECT	GO:0046697~decidualization	3	2.22222	0.0135953	PARP1, VDR, PTGS2	134	26	19414	16.717	1	0.0894302	0.0788676
GOTERM_BP_DIRECT	GO:0030325~adrenal gland development	3	2.22222	0.0135953	PDGFRA, CYP1B1, NR3C1	134	26	19414	16.717	1	0.0894302	0.0788676
GOTERM_BP_DIRECT	GO:0045453~bone resorption	3	2.22222	0.0135953	SRC, CTNNB1, ADRB2	134	26	19414	16.717	1	0.0894302	0.0788676
GOTERM_BP_DIRECT	GO:0050482~arachidonic acid secretion	3	2.22222	0.0135953	ACE, DRD2, DRD4	134	26	19414	16.717	1	0.0894302	0.0788676
GOTERM_BP_DIRECT	GO:0030101~natural killer cell activation	3	2.22222	0.0135953	CASP8, PIK3CD, IL2	134	26	19414	16.717	1	0.0894302	0.0788676
GOTERM_BP_DIRECT	GO:0002246~wound healing involved in inflammatory response	2	1.48148	0.0136549	HMOX1, TLR4	134	2	19414	144.881	1	0.0894302	0.0788676
GOTERM_BP_DIRECT	GO:1990268~response to gold nanoparticle	2	1.48148	0.0136549	MPO, TNF	134	2	19414	144.881	1	0.0894302	0.0788676
GOTERM_BP_DIRECT	GO:0006581~acetylcholine catabolic process	2	1.48148	0.0136549	ACHE, BCHE	134	2	19414	144.881	1	0.0894302	0.0788676
GOTERM_BP_DIRECT	GO:0051563~smooth endoplasmic reticulum calcium ion homeostasis	2	1.48148	0.0136549	APP, PSEN1	134	2	19414	144.881	1	0.0894302	0.0788676
GOTERM_BP_DIRECT	GO:0014806~smooth muscle hyperplasia	2	1.48148	0.0136549	NOS3, HMOX1	134	2	19414	144.881	1	0.0894302	0.0788676
GOTERM_BP_DIRECT	GO:0009820~alkaloid metabolic process	2	1.48148	0.0136549	CYP2D6, CYP1A2	134	2	19414	144.881	1	0.0894302	0.0788676
GOTERM_BP_DIRECT	GO:0032227~negative regulation of synaptic transmission, dopaminergic	2	1.48148	0.0136549	PTGS2, SLC6A4	134	2	19414	144.881	1	0.0894302	0.0788676
GOTERM_BP_DIRECT	GO:0035747~natural killer cell chemotaxis	2	1.48148	0.0136549	PIK3CD, PIK3CG	134	2	19414	144.881	1	0.0894302	0.0788676
GOTERM_BP_DIRECT	GO:0006302~double-strand break repair	4	2.96296	0.014307	VCP, PARP1, CHEK2, TP53	134	74	19414	7.83138	1	0.0934915	0.0824492
GOTERM_BP_DIRECT	GO:0009267~cellular response to starvation	4	2.96296	0.0148299	HSPA8, LRRK2, ALB, MTOR	134	75	19414	7.72697	1	0.096477	0.085082
GOTERM_BP_DIRECT	GO:0032868~response to insulin	4	2.96296	0.0148299	KCNQ1, ALPL, MAPK14, MTOR	134	75	19414	7.72697	1	0.096477	0.085082
GOTERM_BP_DIRECT	GO:0048565~digestive tract development	3	2.22222	0.0156723	KIT, CYP1A1, TGFBR2	134	28	19414	15.5229	1	0.101057	0.0891212
GOTERM_BP_DIRECT	GO:0031016~pancreas development	3	2.22222	0.0156723	HNF4A, CTNNB1, MET	134	28	19414	15.5229	1	0.101057	0.0891212
GOTERM_BP_DIRECT	GO:0070372~regulation of ERK1 and ERK2 cascade	3	2.22222	0.0156723	GSTP1, ERBB2, EGFR	134	28	19414	15.5229	1	0.101057	0.0891212
GOTERM_BP_DIRECT	GO:0010971~positive regulation of G2/M transition of mitotic cell cycle	3	2.22222	0.0156723	APP, CCND1, CDK4	134	28	19414	15.5229	1	0.101057	0.0891212
GOTERM_BP_DIRECT	GO:0043161~proteasome-mediated ubiquitin-dependent protein catabolic process	6	4.44444	0.0160266	GSK3B, VCP, MDM2, CTNNB1, AKT1, NFE2L2	134	214	19414	4.06207	1	0.103114	0.0909353
GOTERM_BP_DIRECT	GO:0071549~cellular response to dexamethasone stimulus	3	2.22222	0.0167586	JAK2, NR3C1, IGF1R	134	29	19414	14.9876	1	0.107586	0.0948792
GOTERM_BP_DIRECT	GO:0001933~negative regulation of protein phosphorylation	4	2.96296	0.017029	LRRK2, IGFBP3, DRD2, IL2	134	79	19414	7.33573	1	0.109082	0.0961987
GOTERM_BP_DIRECT	GO:0030225~macrophage differentiation	3	2.22222	0.017876	CASP8, PARP1, MMP9	134	30	19414	14.4881	1	0.112777	0.0994569
GOTERM_BP_DIRECT	GO:0010575~positive regulation of vascular endothelial growth factor production	3	2.22222	0.017876	IL6, CYP1B1, PTGS2	134	30	19414	14.4881	1	0.112777	0.0994569
GOTERM_BP_DIRECT	GO:0048873~homeostasis of number of cells within a tissue	3	2.22222	0.017876	NOS3, BCL2, PTPN11	134	30	19414	14.4881	1	0.112777	0.0994569
GOTERM_BP_DIRECT	GO:0007202~activation of phospholipase C activity	3	2.22222	0.017876	HTR2A, SELE, EGFR	134	30	19414	14.4881	1	0.112777	0.0994569
GOTERM_BP_DIRECT	GO:0071480~cellular response to gamma radiation	3	2.22222	0.017876	CHEK2, MDM2, TP53	134	30	19414	14.4881	1	0.112777	0.0994569
GOTERM_BP_DIRECT	GO:0014059~regulation of dopamine secretion	3	2.22222	0.017876	HTR2A, DRD2, SNCA	134	30	19414	14.4881	1	0.112777	0.0994569
GOTERM_BP_DIRECT	GO:0006694~steroid biosynthetic process	3	2.22222	0.017876	CYP1A1, CYP19A1, CYP17A1	134	30	19414	14.4881	1	0.112777	0.0994569
GOTERM_BP_DIRECT	GO:0035987~endodermal cell differentiation	3	2.22222	0.0190241	MAP2K1, MMP2, MMP9	134	31	19414	14.0207	1	0.118992	0.104938
GOTERM_BP_DIRECT	GO:0051281~positive regulation of release of sequestered calcium ion into cytosol	3	2.22222	0.0190241	ABL1, F2, SNCA	134	31	19414	14.0207	1	0.118992	0.104938
GOTERM_BP_DIRECT	GO:0030522~intracellular receptor signaling pathway	3	2.22222	0.0190241	AR, HNF4A, STAT3	134	31	19414	14.0207	1	0.118992	0.104938
GOTERM_BP_DIRECT	GO:0048701~embryonic cranial skeleton morphogenesis	3	2.22222	0.0190241	PDGFRA, TGFBR1, TGFBR2	134	31	19414	14.0207	1	0.118992	0.104938
GOTERM_BP_DIRECT	GO:0030324~lung development	4	2.96296	0.0194007	PDGFRA, NOS3, CYP1A2, EP300	134	83	19414	6.9822	1	0.121089	0.106787
GOTERM_BP_DIRECT	GO:0045824~negative regulation of innate immune response	3	2.22222	0.0202025	PARP1, AKT1, DRD2	134	32	19414	13.5826	1	0.122435	0.107974
GOTERM_BP_DIRECT	GO:0040018~positive regulation of multicellular organism growth	3	2.22222	0.0202025	BCL2, DRD2, SLC6A3	134	32	19414	13.5826	1	0.122435	0.107974
GOTERM_BP_DIRECT	GO:0007159~leukocyte cell-cell adhesion	3	2.22222	0.0202025	SELP, SELE, ICAM1	134	32	19414	13.5826	1	0.122435	0.107974
GOTERM_BP_DIRECT	GO:0042771~intrinsic apoptotic signaling pathway in response to DNA damage by p53 class mediator	3	2.22222	0.0202025	CHEK2, EP300, TP53	134	32	19414	13.5826	1	0.122435	0.107974
GOTERM_BP_DIRECT	GO:0001569~branching involved in blood vessel morphogenesis	3	2.22222	0.0202025	KDR, CTNNB1, TGFBR2	134	32	19414	13.5826	1	0.122435	0.107974
GOTERM_BP_DIRECT	GO:0014042~positive regulation of neuron maturation	2	1.48148	0.0204127	RET, BCL2	134	3	19414	96.5871	1	0.122435	0.107974
GOTERM_BP_DIRECT	GO:0072277~metanephric glomerular capillary formation	2	1.48148	0.0204127	PDGFRB, PDGFRA	134	3	19414	96.5871	1	0.122435	0.107974
GOTERM_BP_DIRECT	GO:0060374~mast cell differentiation	2	1.48148	0.0204127	KIT, PIK3CD	134	3	19414	96.5871	1	0.122435	0.107974
GOTERM_BP_DIRECT	GO:1905289~regulation of CAMKK-AMPK signaling cascade	2	1.48148	0.0204127	LRRK2, HTT	134	3	19414	96.5871	1	0.122435	0.107974
GOTERM_BP_DIRECT	GO:2000635~negative regulation of primary miRNA processing	2	1.48148	0.0204127	IL6, STAT3	134	3	19414	96.5871	1	0.122435	0.107974
GOTERM_BP_DIRECT	GO:0002018~renin-angiotensin regulation of aldosterone production	2	1.48148	0.0204127	AGTR1, REN	134	3	19414	96.5871	1	0.122435	0.107974
GOTERM_BP_DIRECT	GO:0010041~response to iron(III) ion	2	1.48148	0.0204127	G6PD, CYP1A1	134	3	19414	96.5871	1	0.122435	0.107974
GOTERM_BP_DIRECT	GO:0021697~cerebellar cortex formation	2	1.48148	0.0204127	MAP2K1, PTPN11	134	3	19414	96.5871	1	0.122435	0.107974
GOTERM_BP_DIRECT	GO:0070495~negative regulation of thrombin-activated receptor signaling pathway	2	1.48148	0.0204127	MET, SNCA	134	3	19414	96.5871	1	0.122435	0.107974
GOTERM_BP_DIRECT	GO:0061308~cardiac neural crest cell development involved in heart development	2	1.48148	0.0204127	MAPK1, MAPK3	134	3	19414	96.5871	1	0.122435	0.107974
GOTERM_BP_DIRECT	GO:0060769~positive regulation of epithelial cell proliferation involved in prostate gland development	2	1.48148	0.0204127	AR, CTNNB1	134	3	19414	96.5871	1	0.122435	0.107974
GOTERM_BP_DIRECT	GO:0051586~positive regulation of dopamine uptake involved in synaptic transmission	2	1.48148	0.0204127	DRD2, DRD4	134	3	19414	96.5871	1	0.122435	0.107974
GOTERM_BP_DIRECT	GO:0018076~N-terminal peptidyl-lysine acetylation	2	1.48148	0.0204127	CREBBP, EP300	134	3	19414	96.5871	1	0.122435	0.107974
GOTERM_BP_DIRECT	GO:0038091~positive regulation of cell proliferation by VEGF-activated platelet derived growth factor receptor signaling pathway	2	1.48148	0.0204127	PDGFRB, PDGFRA	134	3	19414	96.5871	1	0.122435	0.107974
GOTERM_BP_DIRECT	GO:0007267~cell-cell signaling	6	4.44444	0.0211688	AR, BMP2, NAMPT, CCR5, ESR2, IL2	134	230	19414	3.77949	1	0.126709	0.111744
GOTERM_BP_DIRECT	GO:0007005~mitochondrion organization	4	2.96296	0.0212933	TERT, PARP1, NOS3, LRRK2	134	86	19414	6.73863	1	0.126934	0.111942
GOTERM_BP_DIRECT	GO:0007626~locomotory behavior	4	2.96296	0.0212933	APP, DRD2, SOD2, SLC6A3	134	86	19414	6.73863	1	0.126934	0.111942
GOTERM_BP_DIRECT	GO:0043388~positive regulation of DNA binding	3	2.22222	0.0214107	PPARG, JAK2, MMP9	134	33	19414	13.171	1	0.127115	0.112102
GOTERM_BP_DIRECT	GO:0048147~negative regulation of fibroblast proliferation	3	2.22222	0.0214107	GSTP1, SOD2, TP53	134	33	19414	13.171	1	0.127115	0.112102
GOTERM_BP_DIRECT	GO:0032212~positive regulation of telomere maintenance via telomerase	3	2.22222	0.0226482	MAPK1, CTNNB1, MAPK3	134	34	19414	12.7836	1	0.133647	0.117862
GOTERM_BP_DIRECT	GO:0051973~positive regulation of telomerase activity	3	2.22222	0.0226482	MAPK1, CTNNB1, MAPK3	134	34	19414	12.7836	1	0.133647	0.117862
GOTERM_BP_DIRECT	GO:0048705~skeletal system morphogenesis	3	2.22222	0.0226482	PSEN1, TGFBR1, FGFR1	134	34	19414	12.7836	1	0.133647	0.117862
GOTERM_BP_DIRECT	GO:0060612~adipose tissue development	3	2.22222	0.0239146	FTO, PIK3CA, CDK4	134	35	19414	12.4183	1	0.139989	0.123455
GOTERM_BP_DIRECT	GO:0097192~extrinsic apoptotic signaling pathway in absence of ligand	3	2.22222	0.0239146	GSK3B, BCL2, IL2	134	35	19414	12.4183	1	0.139989	0.123455
GOTERM_BP_DIRECT	GO:0048709~oligodendrocyte differentiation	3	2.22222	0.0239146	ERBB2, CTNNB1, MTOR	134	35	19414	12.4183	1	0.139989	0.123455
GOTERM_BP_DIRECT	GO:2001235~positive regulation of apoptotic signaling pathway	3	2.22222	0.0239146	PRKCD, JAK2, TGFBR1	134	35	19414	12.4183	1	0.139989	0.123455
GOTERM_BP_DIRECT	GO:0045666~positive regulation of neuron differentiation	4	2.96296	0.0239688	APP, BMP2, RHOA, FGFR1	134	90	19414	6.43914	1	0.140026	0.123487
GOTERM_BP_DIRECT	GO:0008306~associative learning	3	2.22222	0.0252095	APP, ABL1, DRD2	134	36	19414	12.0734	1	0.14698	0.12962
GOTERM_BP_DIRECT	GO:0000077~DNA damage checkpoint	3	2.22222	0.0265323	CHEK2, PTPN11, MAPK14	134	37	19414	11.7471	1	0.152075	0.134114
GOTERM_BP_DIRECT	GO:0070507~regulation of microtubule cytoskeleton organization	3	2.22222	0.0265323	GSK3B, PRKAA1, RHOA	134	37	19414	11.7471	1	0.152075	0.134114
GOTERM_BP_DIRECT	GO:0010975~regulation of neuron projection development	3	2.22222	0.0265323	GSK3B, AKT1, PSEN1	134	37	19414	11.7471	1	0.152075	0.134114
GOTERM_BP_DIRECT	GO:0060412~ventricular septum morphogenesis	3	2.22222	0.0265323	NOS3, TGFBR1, TGFBR2	134	37	19414	11.7471	1	0.152075	0.134114
GOTERM_BP_DIRECT	GO:0000902~cell morphogenesis	4	2.96296	0.026818	VDR, VHL, MAPK14, EGFR	134	94	19414	6.16513	1	0.152075	0.134114
GOTERM_BP_DIRECT	GO:0002551~mast cell chemotaxis	2	1.48148	0.0271247	KIT, PIK3CD	134	4	19414	72.4403	1	0.152075	0.134114
GOTERM_BP_DIRECT	GO:0070849~response to epidermal growth factor	2	1.48148	0.0271247	MAPK1, MAPK3	134	4	19414	72.4403	1	0.152075	0.134114
GOTERM_BP_DIRECT	GO:1903926~cellular response to bisphenol A	2	1.48148	0.0271247	CHEK2, DNMT3A	134	4	19414	72.4403	1	0.152075	0.134114
GOTERM_BP_DIRECT	GO:0060571~morphogenesis of an epithelial fold	2	1.48148	0.0271247	AR, EGFR	134	4	19414	72.4403	1	0.152075	0.134114
GOTERM_BP_DIRECT	GO:0060745~mammary gland branching involved in pregnancy	2	1.48148	0.0271247	VDR, ESR1	134	4	19414	72.4403	1	0.152075	0.134114
GOTERM_BP_DIRECT	GO:0045986~negative regulation of smooth muscle contraction	2	1.48148	0.0271247	ADRB2, PTGS2	134	4	19414	72.4403	1	0.152075	0.134114
GOTERM_BP_DIRECT	GO:0060742~epithelial cell differentiation involved in prostate gland development	2	1.48148	0.0271247	AR, CTNNB1	134	4	19414	72.4403	1	0.152075	0.134114
GOTERM_BP_DIRECT	GO:0034776~response to histamine	2	1.48148	0.0271247	DRD2, DRD4	134	4	19414	72.4403	1	0.152075	0.134114
GOTERM_BP_DIRECT	GO:0038127~ERBB signaling pathway	2	1.48148	0.0271247	MAPK1, PTPN11	134	4	19414	72.4403	1	0.152075	0.134114
GOTERM_BP_DIRECT	GO:0060978~angiogenesis involved in coronary vascular morphogenesis	2	1.48148	0.0271247	ACE, TGFBR1	134	4	19414	72.4403	1	0.152075	0.134114
GOTERM_BP_DIRECT	GO:0002265~astrocyte activation involved in immune response	2	1.48148	0.0271247	APP, PSEN1	134	4	19414	72.4403	1	0.152075	0.134114
GOTERM_BP_DIRECT	GO:0032079~positive regulation of endodeoxyribonuclease activity	2	1.48148	0.0271247	PRKCD, AKT1	134	4	19414	72.4403	1	0.152075	0.134114
GOTERM_BP_DIRECT	GO:0035900~response to isolation stress	2	1.48148	0.0271247	SOD2, TNF	134	4	19414	72.4403	1	0.152075	0.134114
GOTERM_BP_DIRECT	GO:0072717~cellular response to actinomycin D	2	1.48148	0.0271247	MDM2, TP53	134	4	19414	72.4403	1	0.152075	0.134114
GOTERM_BP_DIRECT	GO:0036005~response to macrophage colony-stimulating factor	2	1.48148	0.0271247	ALPL, TNF	134	4	19414	72.4403	1	0.152075	0.134114
GOTERM_BP_DIRECT	GO:0072593~reactive oxygen species metabolic process	3	2.22222	0.0278827	LRRK2, BCL2, TP53	134	38	19414	11.4379	1	0.155134	0.136811
GOTERM_BP_DIRECT	GO:0001890~placenta development	3	2.22222	0.0278827	PPARG, MAPK14, ADA	134	38	19414	11.4379	1	0.155134	0.136811
GOTERM_BP_DIRECT	GO:0048678~response to axon injury	3	2.22222	0.0278827	NTRK1, DRD2, SOD2	134	38	19414	11.4379	1	0.155134	0.136811
GOTERM_BP_DIRECT	GO:0032147~activation of protein kinase activity	3	2.22222	0.0278827	PRKCD, DRD2, TGFBR2	134	38	19414	11.4379	1	0.155134	0.136811
GOTERM_BP_DIRECT	GO:0030509~BMP signaling pathway	4	2.96296	0.0283076	BMP2, ABL1, PPARG, MAPK3	134	96	19414	6.03669	1	0.157199	0.138632
GOTERM_BP_DIRECT	GO:0090090~negative regulation of canonical Wnt signaling pathway	5	3.7037	0.0290595	GSK3B, APP, BMP2, CTNNB1, MAPK14	134	169	19414	4.28641	1	0.161068	0.142044
GOTERM_BP_DIRECT	GO:0006953~acute-phase response	3	2.22222	0.0292602	IL6, SERPINA1, F2	134	39	19414	11.1447	1	0.161567	0.142484
GOTERM_BP_DIRECT	GO:2000648~positive regulation of stem cell proliferation	3	2.22222	0.0292602	TERT, KDR, CTNNB1	134	39	19414	11.1447	1	0.161567	0.142484
GOTERM_BP_DIRECT	GO:0001974~blood vessel remodeling	3	2.22222	0.0306644	ACE, NOS3, MDM2	134	40	19414	10.866	1	0.168683	0.14876
GOTERM_BP_DIRECT	GO:0048286~lung alveolus development	3	2.22222	0.0306644	ACE, KDR, ADA	134	40	19414	10.866	1	0.168683	0.14876
GOTERM_BP_DIRECT	GO:0007595~lactation	3	2.22222	0.0320949	CCND1, VDR, SLC6A3	134	41	19414	10.601	1	0.17556	0.154825
GOTERM_BP_DIRECT	GO:0007405~neuroblast proliferation	3	2.22222	0.0320949	CTNNB1, DRD2, TP53	134	41	19414	10.601	1	0.17556	0.154825
GOTERM_BP_DIRECT	GO:0032467~positive regulation of cytokinesis	3	2.22222	0.0320949	DRD2, RHOA, IGF1R	134	41	19414	10.601	1	0.17556	0.154825
GOTERM_BP_DIRECT	GO:0032733~positive regulation of interleukin-10 production	3	2.22222	0.0335512	IL6, STAT3, TLR4	134	42	19414	10.3486	1	0.178165	0.157122
GOTERM_BP_DIRECT	GO:0045184~establishment of protein localization	3	2.22222	0.0335512	VCP, MDM2, ABL1	134	42	19414	10.3486	1	0.178165	0.157122
GOTERM_BP_DIRECT	GO:0051222~positive regulation of protein transport	2	1.48148	0.0337909	SRC, TNF	134	5	19414	57.9522	1	0.178165	0.157122
GOTERM_BP_DIRECT	GO:0031999~negative regulation of fatty acid beta-oxidation	2	1.48148	0.0337909	CNR1, AKT1	134	5	19414	57.9522	1	0.178165	0.157122
GOTERM_BP_DIRECT	GO:0043266~regulation of potassium ion transport	2	1.48148	0.0337909	DRD2, GCK	134	5	19414	57.9522	1	0.178165	0.157122
GOTERM_BP_DIRECT	GO:0007195~adenylate cyclase-inhibiting dopamine receptor signaling pathway	2	1.48148	0.0337909	DRD2, DRD4	134	5	19414	57.9522	1	0.178165	0.157122
GOTERM_BP_DIRECT	GO:0045899~positive regulation of RNA polymerase II transcriptional preinitiation complex assembly	2	1.48148	0.0337909	ESR1, TP53	134	5	19414	57.9522	1	0.178165	0.157122
GOTERM_BP_DIRECT	GO:0002326~B cell lineage commitment	2	1.48148	0.0337909	BCL2, TP53	134	5	19414	57.9522	1	0.178165	0.157122
GOTERM_BP_DIRECT	GO:0033602~negative regulation of dopamine secretion	2	1.48148	0.0337909	CNR1, DRD2	134	5	19414	57.9522	1	0.178165	0.157122
GOTERM_BP_DIRECT	GO:1905908~positive regulation of amyloid fibril formation	2	1.48148	0.0337909	APP, PSEN1	134	5	19414	57.9522	1	0.178165	0.157122
GOTERM_BP_DIRECT	GO:0032310~prostaglandin secretion	2	1.48148	0.0337909	NOS2, PTGS2	134	5	19414	57.9522	1	0.178165	0.157122
GOTERM_BP_DIRECT	GO:0043243~positive regulation of protein complex disassembly	2	1.48148	0.0337909	TNF, IGF1R	134	5	19414	57.9522	1	0.178165	0.157122
GOTERM_BP_DIRECT	GO:0072584~caveolin-mediated endocytosis	2	1.48148	0.0337909	MAPK1, MAPK3	134	5	19414	57.9522	1	0.178165	0.157122
GOTERM_BP_DIRECT	GO:1905244~regulation of modification of synaptic structure	2	1.48148	0.0337909	ABL1, RHOA	134	5	19414	57.9522	1	0.178165	0.157122
GOTERM_BP_DIRECT	GO:0010656~negative regulation of muscle cell apoptotic process	2	1.48148	0.0337909	HMOX1, IGF1R	134	5	19414	57.9522	1	0.178165	0.157122
GOTERM_BP_DIRECT	GO:0006778~porphyrin-containing compound metabolic process	2	1.48148	0.0337909	CYP1A2, CYP1A1	134	5	19414	57.9522	1	0.178165	0.157122
GOTERM_BP_DIRECT	GO:0009750~response to fructose	2	1.48148	0.0337909	PTGS2, TNF	134	5	19414	57.9522	1	0.178165	0.157122
GOTERM_BP_DIRECT	GO:0003176~aortic valve development	2	1.48148	0.0337909	BMP2, TNFRSF1A	134	5	19414	57.9522	1	0.178165	0.157122
GOTERM_BP_DIRECT	GO:1904504~positive regulation of lipophagy	2	1.48148	0.0337909	HTT, ADRB2	134	5	19414	57.9522	1	0.178165	0.157122
GOTERM_BP_DIRECT	GO:1905007~positive regulation of epithelial to mesenchymal transition involved in endocardial cushion formation	2	1.48148	0.0337909	TGFBR1, TGFBR2	134	5	19414	57.9522	1	0.178165	0.157122
GOTERM_BP_DIRECT	GO:0001756~somitogenesis	3	2.22222	0.0350329	EP300, PSEN1, TP53	134	43	19414	10.1079	1	0.183718	0.162019
GOTERM_BP_DIRECT	GO:0045454~cell redox homeostasis	3	2.22222	0.0350329	NOS2, NOS3, NFE2L2	134	43	19414	10.1079	1	0.183718	0.162019
GOTERM_BP_DIRECT	GO:0030217~T cell differentiation	3	2.22222	0.0350329	KIT, PIK3CD, IL2	134	43	19414	10.1079	1	0.183718	0.162019
GOTERM_BP_DIRECT	GO:0006606~protein import into nucleus	4	2.96296	0.0355439	LRRK2, STAT3, AKT1, TP53	134	105	19414	5.51926	1	0.186064	0.164088
GOTERM_BP_DIRECT	GO:0032735~positive regulation of interleukin-12 production	3	2.22222	0.0365397	MAPK14, TLR4, RELA	134	44	19414	9.87822	1	0.189915	0.167484
GOTERM_BP_DIRECT	GO:0030501~positive regulation of bone mineralization	3	2.22222	0.0365397	BMP2, VDR, ADRB2	134	44	19414	9.87822	1	0.189915	0.167484
GOTERM_BP_DIRECT	GO:0001658~branching involved in ureteric bud morphogenesis	3	2.22222	0.0365397	BMP2, BCL2, CTNNB1	134	44	19414	9.87822	1	0.189915	0.167484
GOTERM_BP_DIRECT	GO:0048863~stem cell differentiation	3	2.22222	0.0365397	KIT, MAPK14, ESR1	134	44	19414	9.87822	1	0.189915	0.167484
GOTERM_BP_DIRECT	GO:0042100~B cell proliferation	3	2.22222	0.038071	PRKCD, BCL2, ADA	134	45	19414	9.65871	1	0.196824	0.173577
GOTERM_BP_DIRECT	GO:0009411~response to UV	3	2.22222	0.038071	PRKAA1, MAPK8, CASP3	134	45	19414	9.65871	1	0.196824	0.173577
GOTERM_BP_DIRECT	GO:0009755~hormone-mediated signaling pathway	3	2.22222	0.038071	REN, PTPN11, PPARG	134	45	19414	9.65871	1	0.196824	0.173577
GOTERM_BP_DIRECT	GO:0002223~stimulatory C-type lectin receptor signaling pathway	3	2.22222	0.0396266	CREBBP, SRC, EP300	134	46	19414	9.44873	1	0.202823	0.178868
GOTERM_BP_DIRECT	GO:0021549~cerebellum development	3	2.22222	0.0396266	PSEN1, TP53, IGF1R	134	46	19414	9.44873	1	0.202823	0.178868
GOTERM_BP_DIRECT	GO:0043504~mitochondrial DNA repair	2	1.48148	0.0404119	PARP1, TP53	134	6	19414	48.2935	1	0.202823	0.178868
GOTERM_BP_DIRECT	GO:0072672~neutrophil extravasation	2	1.48148	0.0404119	PIK3CD, PIK3CG	134	6	19414	48.2935	1	0.202823	0.178868
GOTERM_BP_DIRECT	GO:0031000~response to caffeine	2	1.48148	0.0404119	PRKAA1, PPARG	134	6	19414	48.2935	1	0.202823	0.178868
GOTERM_BP_DIRECT	GO:0061419~positive regulation of transcription from RNA polymerase II promoter in response to hypoxia	2	1.48148	0.0404119	TP53, NFE2L2	134	6	19414	48.2935	1	0.202823	0.178868
GOTERM_BP_DIRECT	GO:0002320~lymphoid progenitor cell differentiation	2	1.48148	0.0404119	KIT, BCL2	134	6	19414	48.2935	1	0.202823	0.178868
GOTERM_BP_DIRECT	GO:0003100~regulation of systemic arterial blood pressure by endothelin	2	1.48148	0.0404119	NOS3, RHOA	134	6	19414	48.2935	1	0.202823	0.178868
GOTERM_BP_DIRECT	GO:0003081~regulation of systemic arterial blood pressure by renin-angiotensin	2	1.48148	0.0404119	ACE, AGTR1	134	6	19414	48.2935	1	0.202823	0.178868
GOTERM_BP_DIRECT	GO:0035791~platelet-derived growth factor receptor-beta signaling pathway	2	1.48148	0.0404119	PDGFRB, ABL1	134	6	19414	48.2935	1	0.202823	0.178868
GOTERM_BP_DIRECT	GO:0032025~response to cobalt ion	2	1.48148	0.0404119	CASP8, CASP3	134	6	19414	48.2935	1	0.202823	0.178868
GOTERM_BP_DIRECT	GO:0031284~positive regulation of guanylate cyclase activity	2	1.48148	0.0404119	NOS2, NOS3	134	6	19414	48.2935	1	0.202823	0.178868
GOTERM_BP_DIRECT	GO:0090324~negative regulation of oxidative phosphorylation	2	1.48148	0.0404119	TNF, RHOA	134	6	19414	48.2935	1	0.202823	0.178868
GOTERM_BP_DIRECT	GO:0002322~B cell proliferation involved in immune response	2	1.48148	0.0404119	ABL1, TLR4	134	6	19414	48.2935	1	0.202823	0.178868
GOTERM_BP_DIRECT	GO:0046483~heterocycle metabolic process	2	1.48148	0.0404119	CYP2D6, CYP1A2	134	6	19414	48.2935	1	0.202823	0.178868
GOTERM_BP_DIRECT	GO:0051902~negative regulation of mitochondrial depolarization	2	1.48148	0.0404119	SRC, BCL2	134	6	19414	48.2935	1	0.202823	0.178868
GOTERM_BP_DIRECT	GO:0014910~regulation of smooth muscle cell migration	2	1.48148	0.0404119	ACE, PLAU	134	6	19414	48.2935	1	0.202823	0.178868
GOTERM_BP_DIRECT	GO:0008283~cell proliferation	5	3.7037	0.0418438	SRC, STAT3, BCL2, CYP1A1, AKT1	134	190	19414	3.81265	1	0.20965	0.184888
GOTERM_BP_DIRECT	GO:0006874~cellular calcium ion homeostasis	4	2.96296	0.0426991	VDR, HTR2A, DRD2, DRD4	134	113	19414	5.12852	1	0.212661	0.187544
GOTERM_BP_DIRECT	GO:0001568~blood vessel development	3	2.22222	0.0428089	MDM2, PSEN1, TGFBR2	134	48	19414	9.05504	1	0.212661	0.187544
GOTERM_BP_DIRECT	GO:0097009~energy homeostasis	3	2.22222	0.0428089	PRKAA1, PIK3CA, STAT3	134	48	19414	9.05504	1	0.212661	0.187544
GOTERM_BP_DIRECT	GO:0006749~glutathione metabolic process	3	2.22222	0.0428089	G6PD, GSTP1, SOD2	134	48	19414	9.05504	1	0.212661	0.187544
GOTERM_BP_DIRECT	GO:0042789~mRNA transcription from RNA polymerase II promoter	3	2.22222	0.0428089	VDR, STAT3, PPARG	134	48	19414	9.05504	1	0.212661	0.187544
GOTERM_BP_DIRECT	GO:0016055~Wnt signaling pathway	5	3.7037	0.0452889	GSK3B, BMP2, PRKAA1, CCND1, DRD2	134	195	19414	3.71489	1	0.223901	0.197456
GOTERM_BP_DIRECT	GO:0009968~negative regulation of signal transduction	3	2.22222	0.0460832	GSK3B, IGFBP3, VHL	134	50	19414	8.69284	1	0.223901	0.197456
GOTERM_BP_DIRECT	GO:0034605~cellular response to heat	3	2.22222	0.0460832	VCP, HMOX1, PTGS2	134	50	19414	8.69284	1	0.223901	0.197456
GOTERM_BP_DIRECT	GO:0021984~adenohypophysis development	2	1.48148	0.0469878	DRD2, SLC6A3	134	7	19414	41.3945	1	0.223901	0.197456
GOTERM_BP_DIRECT	GO:1903944~negative regulation of hepatocyte apoptotic process	2	1.48148	0.0469878	PRKAA1, IGF1R	134	7	19414	41.3945	1	0.223901	0.197456
GOTERM_BP_DIRECT	GO:0009804~coumarin metabolic process	2	1.48148	0.0469878	CYP2D6, CYP1A1	134	7	19414	41.3945	1	0.223901	0.197456
GOTERM_BP_DIRECT	GO:0010573~vascular endothelial growth factor production	2	1.48148	0.0469878	IL6, TNF	134	7	19414	41.3945	1	0.223901	0.197456
GOTERM_BP_DIRECT	GO:0007167~enzyme linked receptor protein signaling pathway	2	1.48148	0.0469878	ERBB2, JAK2	134	7	19414	41.3945	1	0.223901	0.197456
GOTERM_BP_DIRECT	GO:1900122~positive regulation of receptor binding	2	1.48148	0.0469878	APP, MMP9	134	7	19414	41.3945	1	0.223901	0.197456
GOTERM_BP_DIRECT	GO:1902512~positive regulation of apoptotic DNA fragmentation	2	1.48148	0.0469878	IL6, CASP3	134	7	19414	41.3945	1	0.223901	0.197456
GOTERM_BP_DIRECT	GO:0048643~positive regulation of skeletal muscle tissue development	2	1.48148	0.0469878	PRKAA1, CTNNB1	134	7	19414	41.3945	1	0.223901	0.197456
GOTERM_BP_DIRECT	GO:1904037~positive regulation of epithelial cell apoptotic process	2	1.48148	0.0469878	HMOX1, JAK2	134	7	19414	41.3945	1	0.223901	0.197456
GOTERM_BP_DIRECT	GO:1903721~positive regulation of I-kappaB phosphorylation	2	1.48148	0.0469878	AKT1, TNF	134	7	19414	41.3945	1	0.223901	0.197456
GOTERM_BP_DIRECT	GO:0022898~regulation of transmembrane transporter activity	2	1.48148	0.0469878	BCL2, SNCA	134	7	19414	41.3945	1	0.223901	0.197456
GOTERM_BP_DIRECT	GO:0036016~cellular response to interleukin-3	2	1.48148	0.0469878	GSK3B, JAK2	134	7	19414	41.3945	1	0.223901	0.197456
GOTERM_BP_DIRECT	GO:0090594~inflammatory response to wounding	2	1.48148	0.0469878	IL6, TNF	134	7	19414	41.3945	1	0.223901	0.197456
GOTERM_BP_DIRECT	GO:0030641~regulation of cellular pH	2	1.48148	0.0469878	MAPK1, MAPK3	134	7	19414	41.3945	1	0.223901	0.197456
GOTERM_BP_DIRECT	GO:0043457~regulation of cellular respiration	2	1.48148	0.0469878	PIK3CA, NOS2	134	7	19414	41.3945	1	0.223901	0.197456
GOTERM_BP_DIRECT	GO:0006527~arginine catabolic process	2	1.48148	0.0469878	NOS2, NOS3	134	7	19414	41.3945	1	0.223901	0.197456
GOTERM_BP_DIRECT	GO:0040012~regulation of locomotion	2	1.48148	0.0469878	LRRK2, SNCA	134	7	19414	41.3945	1	0.223901	0.197456
GOTERM_BP_DIRECT	GO:0051173~positive regulation of nitrogen compound metabolic process	2	1.48148	0.0469878	TNF, TGFBR1	134	7	19414	41.3945	1	0.223901	0.197456
GOTERM_BP_DIRECT	GO:0014004~microglia differentiation	2	1.48148	0.0469878	NR3C1, TLR4	134	7	19414	41.3945	1	0.223901	0.197456
GOTERM_BP_DIRECT	GO:0051239~regulation of multicellular organismal process	2	1.48148	0.0469878	TGFBR1, TGFBR2	134	7	19414	41.3945	1	0.223901	0.197456
GOTERM_BP_DIRECT	GO:0044321~response to leptin	2	1.48148	0.0469878	CCND1, STAT3	134	7	19414	41.3945	1	0.223901	0.197456
GOTERM_BP_DIRECT	GO:0009624~response to nematode	2	1.48148	0.0469878	CYP1A1, PTGS2	134	7	19414	41.3945	1	0.223901	0.197456
GOTERM_BP_DIRECT	GO:0009408~response to heat	3	2.22222	0.047754	NOS3, AKT1, MTOR	134	51	19414	8.52239	1	0.226812	0.200023
GOTERM_BP_DIRECT	GO:0030968~endoplasmic reticulum unfolded protein response	3	2.22222	0.047754	VCP, CCND1, NFE2L2	134	51	19414	8.52239	1	0.226812	0.200023
GOTERM_BP_DIRECT	GO:0008344~adult locomotory behavior	3	2.22222	0.0494466	APP, DRD4, SNCA	134	52	19414	8.3585	1	0.23447	0.206777

## Sheet: GO-CC
Category	Term	Count	%	PValue	Genes	List Total	Pop Hits	Pop Total	Fold Enrichment	Bonferroni	Benjamini	FDR
GOTERM_CC_DIRECT	GO:0045121~membrane raft	23	17.037	4.47473e-19	RET, APP, SRC, LRRK2, PSEN2, PSEN1, SELE, TNF, SLC6A3, EGFR, TGFBR1, SLC6A4, TGFBR2, ICAM1, TNFRSF1A, BACE1, CASP8, CNR1, CASP3, KCNQ1, KDR, JAK2, CTSD	135	245	20624	14.3417	1.48561e-16	1.41419e-16	1.15861e-16
GOTERM_CC_DIRECT	GO:0043235~receptor complex	22	16.2963	8.51922e-19	PDGFRB, NTRK1, RET, PDGFRA, APP, FLT1, FLT3, VDR, ADRB2, EGFR, TGFBR1, TGFBR2, NR3C2, IGF1R, TNFRSF1A, KIT, ERBB2, KDR, PPARG, MET, TLR4, FGFR1	135	220	20624	15.277	2.82838e-16	1.41419e-16	1.15861e-16
GOTERM_CC_DIRECT	GO:0005886~plasma membrane	81	60	9.15129e-17	RET, ACHE, APP, GSK3B, FLT1, FLT3, LRRK2, PIK3CD, HTR2A, TNF, SLC6A3, PIK3CG, SLC6A4, IGF1R, ICAM1, PLAU, KDR, AKT1, JAK2, CCR5, PDGFRB, KCNH2, PDGFRA, MAP2K1, MMP2, PRKCD, PRKCA, F2, F3, RHOA, TGFBR1, TGFBR2, TNFRSF1A, BACE1, AR, PIK3CA, KCNQ1, KIT, AGTR1, RAF1, MET, TLR4, CFTR, CFB, FTO, ABCB1, ADH1C, SRC, PSEN2, ADRB2, PSEN1, EGFR, TERT, CNR1, ERBB2, MAPK1, DRD2, DRD4, MAPK3, SNCA, NTRK1, BCHE…	135	5333	20624	2.32035	3.68594e-14	1.01274e-14	8.29717e-15
GOTERM_CC_DIRECT	GO:0032991~macromolecular complex	26	19.2593	2.06599e-12	APP, VCP, PSEN2, HTT, PSEN1, NR3C1, PTGS2, TNF, EGFR, CASP8, TTR, ABL1, AKT1, SNCA, NTRK1, PDGFRA, PARP1, PTPN11, ESR1, AR, ALB, BCL2, MDM2, CTNNB1, TP53, CFTR	135	685	20624	5.79858	6.85917e-10	1.71477e-10	1.40487e-10
GOTERM_CC_DIRECT	GO:0005887~integral component of plasma membrane	36	26.6667	5.25137e-12	RET, APP, FLT1, FLT3, PSEN2, ADRB2, HTR2A, PSEN1, TNF, SLC6A3, EGFR, SLC6A4, IGF1R, ICAM1, CNR1, ERBB2, KDR, CCR5, DRD2, DRD4, PDGFRB, KCNH2, NTRK1, PDGFRA, SELE, F3, TGFBR2, TNFRSF1A, SELP, BACE1, KIT, AGTR1, MET, TLR4, CFTR, FGFR1	135	1438	20624	3.82457	1.74345e-09	3.48691e-10	2.85675e-10
GOTERM_CC_DIRECT	GO:0009986~cell surface	24	17.7778	3.70265e-11	PDGFRB, KCNH2, NTRK1, ACHE, APP, ABCB1, PSEN2, PSEN1, F3, TNF, SLC6A3, EGFR, TGFBR1, ICAM1, TNFRSF1A, BACE1, BMP2, PLAU, KCNQ1, CCR5, MET, TLR4, ADA, CFTR	135	654	20624	5.60625	1.22928e-08	2.0488e-09	1.67854e-09
GOTERM_CC_DIRECT	GO:0005901~caveola	11	8.14815	5.52819e-11	SRC, NOS3, HMOX1, MAPK1, HTR2A, JAK2, PTGS2, SELE, TGFBR2, IGF1R, MAPK3	135	75	20624	22.4063	1.83536e-08	2.62194e-09	2.1481e-09
GOTERM_CC_DIRECT	GO:0005634~nucleus	76	56.2963	9.07961e-11	ACHE, APP, GSK3B, FLT3, NR3C1, MPO, IGF1R, NR3C2, CCND1, CHEK2, CASP3, HNF4A, NAMPT, KDR, CYP1B1, AKT1, EP300, JAK2, PDGFRB, PDGFRA, MAP2K1, G6PD, PARP1, IGFBP3, MMP2, PRKCD, MMP3, DNMT3A, PRKCA, RHOA, TGFBR1, AR, PPARG, RAF1, TP53, CFTR, FTO, PRKAA1, VCP, GSTP1, PSEN2, HTT, ADRB2, PSEN1, EGFR, RELA, MAPK8, TERT, ERBB2, ABL1, HMOX1, MAPK1, VHL, MAPK3, SNCA, HSPA8, CREBBP, NOS2, NOS3, VDR, STAT3, …	135	6033	20624	1.92451	3.01443e-08	3.76804e-09	3.08707e-09
GOTERM_CC_DIRECT	GO:0005737~cytoplasm	71	52.5926	1.28252e-09	APP, GSK3B, LRRK2, PIK3CD, NR3C1, SLC6A3, PIK3CG, IGF1R, CASP8, CCND1, CYP2D6, CHEK2, CASP3, HNF4A, NAMPT, AKT1, EP300, JAK2, CCR5, PDGFRB, PDGFRA, G6PD, PARP1, PRKCD, MMP3, DNMT3A, PRKCA, AR, PIK3CA, KCNQ1, PPARG, RAF1, TLR4, TP53, CFTR, FTO, PRKAA1, VCP, ABCB1, SRC, GSTP1, HTT, PTGS2, EGFR, RELA, MAPK8, TERT, CNR1, ABL1, MAPK1, MAPK3, SNCA, HSPA8, CREBBP, NOS2, NOS3, VDR, STAT3, PTPN11, MAPK14,…	135	5687	20624	1.90728	4.25796e-07	4.73107e-08	3.87606e-08
GOTERM_CC_DIRECT	GO:0030424~axon	17	12.5926	1.67443e-09	NTRK1, RET, GSK3B, APP, PRKAA1, LRRK2, HTT, HTR2A, PSEN1, SLC6A3, RHOA, CYP17A1, IGF1R, BACE1, MAPK8, DRD2, SNCA	135	360	20624	7.21416	5.5591e-07	5.5591e-08	4.55445e-08
GOTERM_CC_DIRECT	GO:0005615~extracellular space	38	28.1481	1.88704e-09	APP, ACHE, CETP, FLT1, SERPINA1, GSTP1, LRRK2, MPO, TNF, EGFR, ICAM1, TTR, PLAU, NAMPT, HMOX1, CTSD, SNCA, BCHE, HSPA8, ACE, MMP1, MMP2, IGFBP3, MMP3, F2, SELE, MMP9, F3, IL2, TNFRSF1A, SELP, BMP2, IL6, ALB, KIT, ALPL, REN, CFB	135	1970	20624	2.94684	6.26496e-07	5.69542e-08	4.66613e-08
GOTERM_CC_DIRECT	GO:0043025~neuronal cell body	17	12.5926	2.20778e-09	NTRK1, RET, PRKAA1, SRC, LRRK2, PSEN2, HTR2A, PSEN1, TNF, SLC6A3, CYP17A1, IGF1R, BACE1, CASP3, KCNQ1, ABL1, SNCA	135	367	20624	7.07656	7.32983e-07	6.1082e-08	5.00431e-08
GOTERM_CC_DIRECT	GO:0005739~mitochondrion	32	23.7037	3.07134e-09	APP, GSK3B, SRC, GSTP1, LRRK2, PSEN1, NR3C1, MAPK8, CASP8, CYP2D6, ABL1, CYP1B1, AKT1, MAPK1, VHL, MAPK3, SNCA, MAP2K1, PARP1, MMP2, PRKCD, PRKCA, BRAF, MAPK14, SOD2, GCK, ESR2, TNFRSF1A, MAPK10, BCL2, RAF1, TP53	135	1458	20624	3.35298	1.01968e-06	7.84373e-08	6.42619e-08
GOTERM_CC_DIRECT	GO:0098978~glutamatergic synapse	17	12.5926	1.10199e-08	HSPA8, GSK3B, VCP, SRC, LRRK2, HTR2A, PSEN1, MAPK14, RHOA, RELA, CNR1, AKT1, CTNNB1, JAK2, DRD2, DRD4, MAPK3	135	411	20624	6.31897	3.6586e-06	2.56612e-07	2.10236e-07
GOTERM_CC_DIRECT	GO:0048471~perinuclear region of cytoplasm	22	16.2963	1.15939e-08	KCNH2, ACHE, HSPA8, APP, VCP, NOS2, SRC, PRKCD, PSEN2, HTT, PRKCA, PSEN1, SELE, EGFR, PIK3CA, ERBB2, ABL1, HMOX1, CTNNB1, PPARG, TLR4, SNCA	135	735	20624	4.57272	3.84917e-06	2.56612e-07	2.10236e-07
GOTERM_CC_DIRECT	GO:0005769~early endosome	15	11.1111	1.58203e-08	NTRK1, RET, APP, MAP2K1, PSEN2, HTT, ADRB2, BACE1, KCNQ1, ERBB2, KDR, MAPK1, TLR4, CFTR, MAPK3	135	311	20624	7.36835	5.25232e-06	3.28271e-07	2.68945e-07
GOTERM_CC_DIRECT	GO:0005654~nucleoplasm	54	40	6.68288e-08	GSK3B, NR3C1, MPO, NR3C2, CASP8, CCND1, CHEK2, CASP3, HNF4A, AKT1, EP300, JAK2, PDGFRA, PARP1, PRKCD, DNMT3A, PRKCA, AR, PPARG, TP53, FTO, PRKAA1, VCP, ABCB1, ADH1C, SRC, HTT, PSEN1, RELA, MAPK8, TERT, ERBB2, ABL1, HMOX1, MAPK1, VHL, MAPK3, HSPA8, CREBBP, NOS2, VDR, STAT3, PTPN11, MAPK14, ESR1, MTOR, ESR2, GCK, MAPK10, CDK4, BCL2, MDM2, CTNNB1, NFE2L2	135	4031	20624	2.04654	2.21869e-05	1.30513e-06	1.06926e-06
GOTERM_CC_DIRECT	GO:0005576~extracellular region	37	27.4074	9.8736e-08	APP, ACHE, CETP, VCP, SERPINA1, GSTP1, MPO, TNF, TTR, PLAU, KDR, MAPK1, CTSD, SNCA, BCHE, HSPA8, ACE, MMP1, MMP2, IGFBP3, PRKCD, MMP3, MAPK14, F2, MMP9, IL2, TGFBR2, TNFRSF1A, BMP2, IL6, ALB, ALPL, REN, SHBG, MET, CFB, FGFR1	135	2184	20624	2.58814	3.27798e-05	1.74056e-06	1.426e-06
GOTERM_CC_DIRECT	GO:0005829~cytosol	66	48.8889	9.96101e-08	APP, GSK3B, FLT3, LRRK2, PIK3CD, HTR2A, NR3C1, PIK3CG, NR3C2, CASP8, CCND1, CASP3, NAMPT, AKT1, EP300, JAK2, MAP2K1, G6PD, PARP1, PRKCD, PRKCA, RHOA, TGFBR2, AR, PIK3CA, PPARG, RAF1, TP53, CFTR, FTO, PRKAA1, VCP, ADH1C, SRC, GSTP1, HTT, RELA, MAPK8, TERT, ERBB2, ABL1, HMOX1, MAPK1, VHL, MAPK3, SNCA, HSPA8, CREBBP, NOS2, NOS3, VDR, STAT3, PTPN11, BRAF, MAPK14, ESR1, MTOR, GCK, MAPK10, CDK4, BCL2, …	135	5593	20624	1.80276	3.307e-05	1.74056e-06	1.426e-06
GOTERM_CC_DIRECT	GO:0005783~endoplasmic reticulum	25	18.5185	3.9766e-07	APP, VCP, SERPINA1, FLT3, LRRK2, PSEN2, HTT, HMGCR, PSEN1, PTGS2, CYP19A1, CYP17A1, CYP2D6, KDR, ABL1, HMOX1, VHL, MAP2K1, PRKCD, PRKCA, BACE1, KCNQ1, ALB, BCL2, TP53	135	1157	20624	3.301	0.000132014	6.53546e-06	5.35435e-06
GOTERM_CC_DIRECT	GO:0016020~membrane	49	36.2963	4.13388e-07	RET, ACHE, APP, LRRK2, PIK3CD, NR3C1, TNF, SLC6A3, PIK3CG, IGF1R, ICAM1, CCND1, JAK2, PDGFRB, PDGFRA, G6PD, PARP1, PRKCD, PRKCA, F3, TGFBR1, TGFBR2, TNFRSF1A, BACE1, PIK3CA, AGTR1, MET, CFTR, ABCB1, PSEN2, ADRB2, PSEN1, CYP19A1, EGFR, ERBB2, HMOX1, VHL, DRD4, SNCA, HSPA8, ACE, ESR1, MTOR, BCL2, CTNNB1, ALPL, REN, ADA, FGFR1	135	3653	20624	2.04921	0.000137235	6.53546e-06	5.35435e-06
GOTERM_CC_DIRECT	GO:0042734~presynaptic membrane	9	6.66667	1.80342e-06	CNR1, ERBB2, PSEN2, CTNNB1, HTR2A, PSEN1, DRD2, SLC6A3, SLC6A4	135	127	20624	10.8262	0.000598556	2.72152e-05	2.22968e-05
GOTERM_CC_DIRECT	GO:0098794~postsynapse	9	6.66667	2.27729e-06	GSK3B, LRRK2, ABL1, AKT1, PSEN1, JAK2, RHOA, DRD4, SNCA	135	131	20624	10.4957	0.000755777	3.28723e-05	2.69315e-05
GOTERM_CC_DIRECT	GO:0005925~focal adhesion	14	10.3704	4.49401e-06	PDGFRB, HSPA8, MAP2K1, FLT1, SRC, RHOA, EGFR, SLC6A4, ICAM1, PLAU, MAPK1, CTNNB1, JAK2, MAPK3	135	428	20624	4.99716	0.0014909	6.21671e-05	5.09321e-05
GOTERM_CC_DIRECT	GO:0005788~endoplasmic reticulum lumen	12	8.88889	5.38756e-06	BACE1, BCHE, APP, IL6, SERPINA1, FLT3, IGFBP3, ALB, MAPK1, F2, PTGS2, MAPK3	135	307	20624	5.97148	0.00178708	7.15468e-05	5.86167e-05
GOTERM_CC_DIRECT	GO:0005764~lysosome	12	8.88889	6.27962e-06	BACE1, HSPA8, ACE, SRC, KCNQ1, LRRK2, ADRB2, MPO, CTSD, ADA, MTOR, SNCA	135	312	20624	5.87578	0.00208267	8.01859e-05	6.56945e-05
GOTERM_CC_DIRECT	GO:0005770~late endosome	9	6.66667	7.58087e-06	NTRK1, BACE1, HSPA8, MAP2K1, SRC, KCNQ1, HTT, MAPK1, MAPK3	135	154	20624	8.92814	0.00251369	9.05863e-05	7.42153e-05
GOTERM_CC_DIRECT	GO:0010008~endosome membrane	11	8.14815	7.63981e-06	NTRK1, BACE1, RET, FLT3, ERBB2, ADRB2, CTSD, TLR4, EGFR, CFTR, SLC6A4	135	259	20624	6.48832	0.00253321	9.05863e-05	7.42153e-05
GOTERM_CC_DIRECT	GO:0009897~external side of plasma membrane	14	10.3704	1.43207e-05	PDGFRA, ACE, F2, SELE, F3, TNF, TGFBR2, ICAM1, SELP, KIT, KDR, CCR5, TLR4, ADA	135	477	20624	4.48383	0.00474322	0.000163947	0.000134318
GOTERM_CC_DIRECT	GO:0005794~Golgi apparatus	22	16.2963	1.54561e-05	PDGFRB, PDGFRA, ACHE, APP, MAP2K1, SERPINA1, NOS3, LRRK2, PSEN2, HTT, ADRB2, PSEN1, ESR1, BACE1, CHEK2, ALB, KDR, MAPK1, RAF1, TLR4, NFE2L2, MAPK3	135	1145	20624	2.93533	0.00511832	0.000171047	0.000140135
GOTERM_CC_DIRECT	GO:1904813~ficolin-1-rich granule lumen	8	5.92593	1.67169e-05	HSPA8, VCP, SERPINA1, GSTP1, MAPK1, MAPK14, CTSD, MMP9	135	124	20624	9.85615	0.0055347	0.000179033	0.000146678
GOTERM_CC_DIRECT	GO:0005789~endoplasmic reticulum membrane	21	15.5556	3.32991e-05	PDGFRA, VCP, LRRK2, PSEN2, HMGCR, PSEN1, PTGS2, CYP19A1, RHOA, EGFR, MTOR, CYP17A1, NR3C2, CYP2C9, CYP2D6, CYP1A2, CYP1A1, BCL2, CYP1B1, HMOX1, CFTR	135	1112	20624	2.88505	0.0109946	0.000345077	0.000282714
GOTERM_CC_DIRECT	GO:0099056~integral component of presynaptic membrane	6	4.44444	3.42998e-05	CNR1, HTR2A, PSEN1, DRD2, SLC6A3, SLC6A4	135	57	20624	16.0811	0.0113231	0.000345077	0.000282714
GOTERM_CC_DIRECT	GO:0030425~dendrite	13	9.62963	3.67401e-05	NTRK1, RET, HSPA8, GSK3B, PRKAA1, LRRK2, HTT, HTR2A, MTOR, BACE1, ABL1, DRD2, DRD4	135	448	20624	4.43307	0.0121238	0.000358756	0.000293921
GOTERM_CC_DIRECT	GO:0005768~endosome	11	8.14815	4.69192e-05	BACE1, APP, FLT1, ACE, LRRK2, KDR, ADRB2, CCR5, RHOA, EGFR, TGFBR1	135	320	20624	5.25148	0.0154568	0.000445062	0.000364629
GOTERM_CC_DIRECT	GO:0043231~intracellular membrane-bounded organelle	19	14.0741	8.6927e-05	PDGFRB, FTO, G6PD, VCP, SERPINA1, LRRK2, BRAF, MPO, ESR2, IGF1R, MAPK10, CYP2C9, BMP2, MAPK8, CYP2D6, CYP1A2, CYP1A1, CYP1B1, PPARG	135	1002	20624	2.89684	0.0284485	0.00080166	0.000656782
GOTERM_CC_DIRECT	GO:0005667~transcription factor complex	9	6.66667	0.000136243	CREBBP, PARP1, CDK4, STAT3, EP300, CTNNB1, ESR1, TP53, RELA	135	231	20624	5.95209	0.0442277	0.0012225	0.00100157
GOTERM_CC_DIRECT	GO:0030054~cell junction	9	6.66667	0.000162434	PDGFRA, SRC, NAMPT, KDR, CTNNB1, PSEN1, RHOA, ADA, EGFR	135	237	20624	5.80141	0.0525041	0.00141916	0.00116269
GOTERM_CC_DIRECT	GO:0030426~growth cone	7	5.18519	0.00028667	APP, CNR1, LRRK2, PSEN2, ABL1, PSEN1, SNCA	135	138	20624	7.74922	0.0907982	0.00244037	0.00199934
GOTERM_CC_DIRECT	GO:0045202~synapse	12	8.88889	0.000774631	ACHE, APP, MAPK8, ABL1, MAPK1, CTNNB1, PSEN1, DRD2, NR3C1, DRD4, SLC6A4, SNCA	135	537	20624	3.41386	0.226846	0.00642944	0.00526749
GOTERM_CC_DIRECT	GO:0070062~extracellular exosome	28	20.7407	0.000958401	APP, CETP, VCP, SERPINA1, ABCB1, SRC, GSTP1, LRRK2, MPO, ICAM1, TTR, PLAU, NAMPT, CTSD, HSPA8, G6PD, ACE, PRKCD, PRKCA, F2, SOD2, MMP9, RHOA, ALB, CTNNB1, ALPL, SHBG, CFB	135	2219	20624	1.9277	0.272646	0.00776071	0.00635817
GOTERM_CC_DIRECT	GO:0000785~chromatin	17	12.5926	0.00134477	CREBBP, PRKAA1, PARP1, VDR, STAT3, NR3C1, ESR1, RELA, ESR2, NR3C2, AR, CDK4, HNF4A, EP300, PPARG, TP53, NFE2L2	135	1053	20624	2.46638	0.360306	0.0106301	0.008709
GOTERM_CC_DIRECT	GO:0005943~phosphatidylinositol 3-kinase complex, class IA	3	2.22222	0.00146404	PIK3CA, PIK3CD, PIK3CG	135	9	20624	50.9235	0.385175	0.0113038	0.00926091
GOTERM_CC_DIRECT	GO:0043198~dendritic shaft	4	2.96296	0.00191588	APP, PSEN2, HTR2A, PSEN1	135	38	20624	16.0811	0.470955	0.014207	0.0116395
GOTERM_CC_DIRECT	GO:0031594~neuromuscular junction	5	3.7037	0.00192565	ACHE, APP, ERBB2, PSEN2, PSEN1	135	81	20624	9.43027	0.472671	0.014207	0.0116395
GOTERM_CC_DIRECT	GO:0005741~mitochondrial outer membrane	7	5.18519	0.00229911	CASP8, CNR1, LRRK2, BCL2, HMOX1, RAF1, MTOR	135	206	20624	5.19123	0.534286	0.0165936	0.0135947
GOTERM_CC_DIRECT	GO:0032993~protein-DNA complex	4	2.96296	0.00273729	PARP1, EP300, CTNNB1, NFE2L2	135	43	20624	14.2112	0.597487	0.0193358	0.0158414
GOTERM_CC_DIRECT	GO:0043005~neuron projection	9	6.66667	0.00282812	CASP8, SRC, KCNQ1, LRRK2, BRAF, PSEN1, PTGS2, SLC6A3, SLC6A4	135	368	20624	3.73623	0.609476	0.0195612	0.016026
GOTERM_CC_DIRECT	GO:0035578~azurophil granule lumen	5	3.7037	0.00294309	VCP, TTR, PRKCD, MAPK1, MPO	135	91	20624	8.39398	0.624143	0.0199105	0.0163122
GOTERM_CC_DIRECT	GO:0099055~integral component of postsynaptic membrane	4	2.96296	0.00311784	HTR2A, DRD2, SLC6A3, SLC6A4	135	45	20624	13.5796	0.645391	0.0199105	0.0163122
GOTERM_CC_DIRECT	GO:1990909~Wnt signalosome	3	2.22222	0.00311852	GSK3B, LRRK2, CTNNB1	135	13	20624	35.2547	0.645471	0.0199105	0.0163122
GOTERM_CC_DIRECT	GO:0099523~presynaptic cytosol	3	2.22222	0.00311852	HSPA8, LRRK2, HTT	135	13	20624	35.2547	0.645471	0.0199105	0.0163122
GOTERM_CC_DIRECT	GO:0035253~ciliary rootlet	3	2.22222	0.00416246	APP, PSEN2, PSEN1	135	15	20624	30.5541	0.749631	0.0260743	0.021362
GOTERM_CC_DIRECT	GO:0016324~apical plasma membrane	9	6.66667	0.00426881	PDGFRB, PRKAA1, ABCB1, KCNQ1, ERBB2, PSEN2, ADRB2, PSEN1, CFTR	135	394	20624	3.48968	0.758353	0.0262452	0.0215021
GOTERM_CC_DIRECT	GO:0098793~presynapse	6	4.44444	0.00561908	HSPA8, GSK3B, CNR1, BRAF, HTR2A, SLC6A4	135	174	20624	5.26794	0.845999	0.0339188	0.0277889
GOTERM_CC_DIRECT	GO:0031143~pseudopodium	3	2.22222	0.00598852	MAPK1, RAF1, MAPK3	135	18	20624	25.4617	0.863873	0.0355034	0.0290871
GOTERM_CC_DIRECT	GO:0005938~cell cortex	6	4.44444	0.006321	PSEN2, CTNNB1, AKT1, PSEN1, RHOA, SNCA	135	179	20624	5.12079	0.878183	0.036817	0.0301634
GOTERM_CC_DIRECT	GO:0000791~euchromatin	4	2.96296	0.00733406	DNMT3A, CTNNB1, JAK2, ESR1	135	61	20624	10.0177	0.913177	0.0419812	0.0343942
GOTERM_CC_DIRECT	GO:1905370~serine-type endopeptidase complex	3	2.22222	0.00811566	PLAU, F2, F3	135	21	20624	21.8243	0.933156	0.0449066	0.036791
GOTERM_CC_DIRECT	GO:0031904~endosome lumen	3	2.22222	0.00811566	APP, JAK2, CTSD	135	21	20624	21.8243	0.933156	0.0449066	0.036791
GOTERM_CC_DIRECT	GO:0005942~phosphatidylinositol 3-kinase complex	3	2.22222	0.00888949	PIK3CA, PIK3CD, PIK3CG	135	22	20624	20.8323	0.948414	0.0476018	0.0389991
GOTERM_CC_DIRECT	GO:0016234~inclusion body	3	2.22222	0.00888949	LRRK2, HTT, SNCA	135	22	20624	20.8323	0.948414	0.0476018	0.0389991
GOTERM_CC_DIRECT	GO:0009925~basal plasma membrane	4	2.96296	0.00910877	ACE, ERBB2, MET, EGFR	135	66	20624	9.25881	0.952068	0.0480018	0.0393268
GOTERM_CC_DIRECT	GO:0031234~extrinsic component of cytoplasmic side of plasma membrane	4	2.96296	0.0119812	SRC, AKT1, JAK2, RHOA	135	73	20624	8.37098	0.981717	0.0621523	0.05092
GOTERM_CC_DIRECT	GO:0097128~cyclin D1-CDK4 complex	2	1.48148	0.0129527	CCND1, CDK4	135	2	20624	152.77	0.986811	0.0661582	0.0542019
GOTERM_CC_DIRECT	GO:0072562~blood microparticle	5	3.7037	0.0148871	HSPA8, BCHE, ALB, F2, CFB	135	145	20624	5.26794	0.993124	0.0748868	0.0613531
GOTERM_CC_DIRECT	GO:0016021~integral component of membrane	47	34.8148	0.0217436	RET, FTO, APP, ACHE, GSK3B, ABCB1, FLT3, PSEN2, HMGCR, ADRB2, PSEN1, TNF, CYP19A1, SLC6A3, EGFR, SLC6A4, IGF1R, ICAM1, CYP2D6, CNR1, ERBB2, CYP1B1, HMOX1, CCR5, DRD2, PDGFRB, KCNH2, BCHE, ACE, SELE, F3, ESR1, TGFBR1, TGFBR2, TNFRSF1A, SELP, BACE1, AR, KCNQ1, KIT, BCL2, AGTR1, MET, TP53, TLR4, CFTR, FGFR1	135	5394	20624	1.33115	0.999323	0.107744	0.0882725
GOTERM_CC_DIRECT	GO:0016607~nuclear speck	8	5.92593	0.0236749	FTO, AR, PRKAA1, TERT, NAMPT, RAF1, MAPK14, NR3C1	135	435	20624	2.80957	0.999649	0.115589	0.0946995
GOTERM_CC_DIRECT	GO:0012505~endomembrane system	5	3.7037	0.0245726	SELP, JAK2, SELE, MTOR, SLC6A4	135	169	20624	4.51983	0.999741	0.118233	0.0968659
GOTERM_CC_DIRECT	GO:0005944~phosphatidylinositol 3-kinase complex, class IB	2	1.48148	0.0257388	PIK3CA, PIK3CG	135	4	20624	76.3852	0.999826	0.122075	0.100014
GOTERM_CC_DIRECT	GO:0031226~intrinsic component of plasma membrane	3	2.22222	0.0265436	PDGFRB, PDGFRA, TLR4	135	39	20624	11.7516	0.999868	0.123477	0.101162
GOTERM_CC_DIRECT	GO:0031965~nuclear membrane	6	4.44444	0.0267781	CCND1, CDK4, BCL2, ABL1, PSEN1, EGFR	135	258	20624	3.5528	0.999878	0.123477	0.101162
GOTERM_CC_DIRECT	GO:0032587~ruffle membrane	4	2.96296	0.028178	SRC, ERBB2, RHOA, EGFR	135	101	20624	6.05031	0.999924	0.128152	0.104992
GOTERM_CC_DIRECT	GO:0016605~PML body	4	2.96296	0.031873	TERT, CHEK2, TP53, MTOR	135	106	20624	5.76492	0.999979	0.141964	0.116307
GOTERM_CC_DIRECT	GO:0070021~transforming growth factor beta1-type II receptor-type I receptor complex	2	1.48148	0.0320701	TGFBR1, TGFBR2	135	5	20624	61.1081	0.99998	0.141964	0.116307
GOTERM_CC_DIRECT	GO:0005911~cell-cell junction	5	3.7037	0.0361566	APP, KIT, PRKCD, CTNNB1, AKT1	135	191	20624	3.99922	0.999995	0.157947	0.129403
GOTERM_CC_DIRECT	GO:0034774~secretory granule lumen	4	2.96296	0.0391302	HSPA8, VCP, GSTP1, MAPK14	135	115	20624	5.31375	0.999998	0.168717	0.138226
GOTERM_CC_DIRECT	GO:0045211~postsynaptic membrane	5	3.7037	0.0410315	CTNNB1, HTR2A, DRD2, SLC6A3, SLC6A4	135	199	20624	3.83845	0.999999	0.174647	0.143084
GOTERM_CC_DIRECT	GO:0031264~death-inducing signaling complex	2	1.48148	0.0446104	CASP8, CASP3	135	7	20624	43.6487	1	0.182848	0.149803
GOTERM_CC_DIRECT	GO:0070765~gamma-secretase complex	2	1.48148	0.0446104	PSEN2, PSEN1	135	7	20624	43.6487	1	0.182848	0.149803
GOTERM_CC_DIRECT	GO:0008303~caspase complex	2	1.48148	0.0446104	CASP8, CASP3	135	7	20624	43.6487	1	0.182848	0.149803
GOTERM_CC_DIRECT	GO:0090575~RNA polymerase II transcription factor complex	4	2.96296	0.0462243	VDR, STAT3, PPARG, NFE2L2	135	123	20624	4.96814	1	0.187152	0.153329

## Sheet: GO-MF
Category	Term	Count	%	PValue	Genes	List Total	Pop Hits	Pop Total	Fold Enrichment	Bonferroni	Benjamini	FDR
GOTERM_MF_DIRECT	GO:0004712~protein serine/threonine/tyrosine kinase activity	33	24.4444	1.40621e-23	RET, GSK3B, PRKAA1, FLT1, FLT3, SRC, LRRK2, EGFR, PIK3CG, IGF1R, MAPK8, CHEK2, ERBB2, KDR, ABL1, AKT1, MAPK1, JAK2, MAPK3, PDGFRB, NTRK1, PDGFRA, MAP2K1, PRKCD, PRKCA, MAPK14, MTOR, PIK3CA, CDK4, KIT, RAF1, MET, FGFR1	135	440	18945	10.525	8.29666e-21	8.29666e-21	7.22794e-21
GOTERM_MF_DIRECT	GO:0019899~enzyme binding	30	22.2222	5.78246e-22	APP, SRC, PTGS2, RELA, EGFR, MAPK8, CCND1, AKT1, HMOX1, VHL, PDGFRB, BCHE, HSPA8, PARP1, PRKCD, PRKCA, MAPK14, SOD2, ESR1, ESR2, BACE1, AR, CYP1A2, CYP1A1, MDM2, CTNNB1, PPARG, RAF1, TP53, CFTR	135	380	18945	11.0789	3.41165e-19	1.70582e-19	1.48609e-19
GOTERM_MF_DIRECT	GO:0042802~identical protein binding	52	38.5185	3.62064e-20	APP, SERPINA1, LRRK2, HTR2A, NR3C1, TNF, PIK3CG, SLC6A4, IGF1R, CASP8, CHEK2, NAMPT, KDR, AKT1, JAK2, CCR5, KCNH2, G6PD, PARP1, DNMT3A, MMP9, PPARG, RAF1, MET, TLR4, TP53, VCP, HTT, ADRB2, EGFR, RELA, TTR, TERT, CNR1, ERBB2, HMOX1, MAPK1, DRD2, DRD4, MAPK3, SNCA, NTRK1, BCHE, STAT3, BRAF, SOD2, ESR1, MTOR, ALB, BCL2, MDM2, FGFR1	135	1704	18945	4.28247	2.13617e-17	7.12058e-18	6.20335e-18
GOTERM_MF_DIRECT	GO:0004672~protein kinase activity	26	19.2593	1.62041e-17	RET, GSK3B, PRKAA1, SRC, LRRK2, EGFR, PIK3CG, CCND1, CHEK2, ERBB2, ABL1, AKT1, JAK2, NTRK1, PDGFRA, MAP2K1, PRKCD, PRKCA, BRAF, MAPK14, TGFBR1, MTOR, MAPK10, CDK4, RAF1, MET	135	378	18945	9.65256	9.56043e-15	2.39011e-15	2.08223e-15
GOTERM_MF_DIRECT	GO:0004713~protein tyrosine kinase activity	17	12.5926	9.38293e-17	PDGFRB, NTRK1, RET, MAP2K1, FLT1, FLT3, SRC, BRAF, EGFR, IGF1R, KIT, ERBB2, KDR, ABL1, JAK2, MET, FGFR1	135	113	18945	21.1121	6.55032e-14	1.10719e-14	9.64565e-15
GOTERM_MF_DIRECT	GO:0004714~transmembrane receptor protein tyrosine kinase activity	13	9.62963	1.93848e-15	PDGFRB, NTRK1, RET, PDGFRA, FLT1, FLT3, EGFR, IGF1R, KIT, ERBB2, KDR, MET, FGFR1	135	53	18945	34.4214	1.11355e-12	1.90617e-13	1.66063e-13
GOTERM_MF_DIRECT	GO:0005524~ATP binding	43	31.8519	7.28657e-15	RET, GSK3B, VCP, PRKAA1, FLT1, ABCB1, FLT3, SRC, LRRK2, PIK3CD, EGFR, PIK3CG, IGF1R, MAPK8, CHEK2, ERBB2, KDR, ABL1, AKT1, MAPK1, JAK2, MAPK3, PDGFRB, NTRK1, PDGFRA, HSPA8, MAP2K1, PRKCD, PRKCA, BRAF, MAPK14, TGFBR1, GCK, MTOR, TGFBR2, MAPK10, PIK3CA, CDK4, KIT, RAF1, MET, CFTR, FGFR1	135	1543	18945	3.91078	4.32321e-12	6.14154e-13	5.35042e-13
GOTERM_MF_DIRECT	GO:0005515~protein binding	126	93.3333	1.6838e-13	APP, NR3C1, MPO, TNF, ICAM1, IGF1R, NR3C2, CCND1, PLAU, CHEK2, NAMPT, KDR, CYP1B1, AKT1, EP300, PDGFRB, KCNH2, PDGFRA, MAP2K1, G6PD, IGFBP3, PRKCD, PRKCA, AR, KCNQ1, AGTR1, RAF1, TP53, CFTR, CFB, VCP, ABCB1, PSEN2, PSEN1, ADRB2, TERT, ABL1, HMOX1, DRD2, DRD4, HSPA8, CREBBP, VDR, BRAF, SELE, ESR1, ESR2, IL2, SELP, BMP2, IL6, CDK4, CYP1A2, ALB, CYP1A1, BCL2, MDM2, ALPL, REN, SHBG, ADA, NFE2L2, FGFR…	135	12648	18945	1.39801	9.93683e-11	1.2418e-11	1.08184e-11
GOTERM_MF_DIRECT	GO:0004674~protein serine/threonine kinase activity	21	15.5556	6.28373e-12	GSK3B, MAP2K1, PRKAA1, LRRK2, PRKCD, BRAF, PRKCA, MAPK14, TGFBR1, MTOR, PIK3CG, TGFBR2, MAPK10, MAPK8, PIK3CA, CDK4, CHEK2, AKT1, MAPK1, RAF1, MAPK3	135	398	18945	7.40452	3.70741e-09	4.11934e-10	3.58871e-10
GOTERM_MF_DIRECT	GO:0020037~heme binding	14	10.3704	6.3436e-11	NOS2, NOS3, SRC, PTGS2, MPO, CYP19A1, CYP17A1, CYP2C9, CYP2D6, CYP1A2, CYP1A1, CYP1B1, HMOX1, JAK2	135	153	18945	12.841	3.74273e-08	3.74272e-09	3.26061e-09
GOTERM_MF_DIRECT	GO:0016301~kinase activity	16	11.8519	8.31765e-11	RET, GSK3B, LRRK2, PIK3CD, PRKCA, EGFR, MTOR, PIK3CG, PIK3CA, PLAU, CDK4, CHEK2, ERBB2, ABL1, AKT1, JAK2	135	229	18945	9.80495	4.90741e-08	4.46129e-09	3.88661e-09
GOTERM_MF_DIRECT	GO:0004879~RNA polymerase II transcription factor activity, ligand-activated sequence-specific DNA binding	9	6.66667	4.01635e-09	AR, VDR, HNF4A, STAT3, PPARG, NR3C1, ESR1, ESR2, NR3C2	135	54	18945	23.3889	2.36964e-06	1.97471e-07	1.72034e-07
GOTERM_MF_DIRECT	GO:0019838~growth factor binding	8	5.92593	6.5251e-09	PDGFRB, PDGFRA, FLT1, FLT3, ERBB2, KIT, KDR, TGFBR1	135	37	18945	30.3423	3.8498e-06	2.96139e-07	2.57993e-07
GOTERM_MF_DIRECT	GO:0019903~protein phosphatase binding	10	7.40741	1.4708e-08	VCP, MAPK8, ERBB2, STAT3, CTNNB1, PPARG, MAPK14, TP53, MET, EGFR	135	90	18945	15.5926	8.6777e-06	6.19839e-07	5.39995e-07
GOTERM_MF_DIRECT	GO:0008233~peptidase activity	10	7.40741	5.72375e-08	BACE1, APP, ACE, CASP8, MMP1, CASP3, MMP3, REN, CTSD, MMP9	135	105	18945	13.3651	3.37695e-05	2.25134e-06	1.96134e-06
GOTERM_MF_DIRECT	GO:0004708~MAP kinase kinase activity	6	4.44444	1.30698e-07	MAPK10, MAP2K1, MAPK1, BRAF, MAPK14, MAPK3	135	18	18945	46.7778	7.71086e-05	4.81947e-06	4.19866e-06
GOTERM_MF_DIRECT	GO:0008270~zinc ion binding	23	17.037	2.02874e-07	CREBBP, ACE, PARP1, ADH1C, MMP1, VDR, MMP2, MMP3, PRKCA, NR3C1, ESR1, MMP9, ESR2, NR3C2, AR, HNF4A, ALB, MDM2, EP300, PPARG, TP53, ADA, SNCA	135	873	18945	3.69721	0.000119689	7.04093e-06	6.13396e-06
GOTERM_MF_DIRECT	GO:0042803~protein homodimerization activity	21	15.5556	2.37051e-07	KCNH2, NTRK1, PDGFRA, ACHE, APP, G6PD, NOS2, PARP1, LRRK2, STAT3, ADRB2, PTGS2, RELA, TERT, CHEK2, HNF4A, KIT, BCL2, AKT1, HMOX1, FGFR1	135	736	18945	4.00408	0.000139851	7.77002e-06	6.76914e-06
GOTERM_MF_DIRECT	GO:0031625~ubiquitin protein ligase binding	14	10.3704	3.39278e-07	KCNH2, HSPA8, GSK3B, VCP, ABCB1, EGFR, RELA, CASP8, CHEK2, MDM2, BCL2, CTNNB1, TP53, NFE2L2	135	312	18945	6.29701	0.000200154	1.05355e-05	9.17835e-06
GOTERM_MF_DIRECT	GO:0061629~RNA polymerase II sequence-specific DNA binding transcription factor binding	11	8.14815	6.81555e-07	GSK3B, AR, CREBBP, PARP1, HNF4A, STAT3, DNMT3A, EP300, CTNNB1, TP53, NFE2L2	135	182	18945	8.48168	0.000402037	2.01059e-05	1.7516e-05
GOTERM_MF_DIRECT	GO:0034056~estrogen response element binding	5	3.7037	7.59882e-07	AR, NR3C1, ESR1, ESR2, NR3C2	135	11	18945	63.7879	0.00044823	2.13491e-05	1.8599e-05
GOTERM_MF_DIRECT	GO:0019901~protein kinase binding	17	12.5926	8.93361e-07	PDGFRB, GSK3B, PARP1, PRKCD, STAT3, PTPN11, NR3C1, ESR1, RHOA, RELA, CCND1, CHEK2, ABL1, AKT1, CTNNB1, JAK2, TP53	135	522	18945	4.57024	0.000526944	2.39583e-05	2.08722e-05
GOTERM_MF_DIRECT	GO:0004175~endopeptidase activity	8	5.92593	1.20514e-06	BACE1, ACE, MMP1, MMP2, MMP3, PSEN2, PSEN1, MMP9	135	77	18945	14.5801	0.000710783	2.99012e-05	2.60495e-05
GOTERM_MF_DIRECT	GO:0002020~protease binding	9	6.66667	1.21632e-06	GSK3B, SERPINA1, CASP3, KIT, BCL2, TNF, TP53, F3, SLC6A3	135	111	18945	11.3784	0.000717372	2.99012e-05	2.60495e-05
GOTERM_MF_DIRECT	GO:0005496~steroid binding	6	4.44444	2.0306e-06	AR, NR3C1, SHBG, ESR1, ESR2, NR3C2	135	30	18945	28.0667	0.00119733	4.60789e-05	4.01433e-05
GOTERM_MF_DIRECT	GO:0070330~aromatase activity	6	4.44444	2.0306e-06	CYP2C9, CYP2D6, CYP1A2, CYP1A1, CYP1B1, CYP19A1	135	30	18945	28.0667	0.00119733	4.60789e-05	4.01433e-05
GOTERM_MF_DIRECT	GO:0004707~MAP kinase activity	5	3.7037	4.07725e-06	MAPK10, MAPK8, MAPK1, MAPK14, MAPK3	135	16	18945	43.8542	0.00240269	8.90956e-05	7.76188e-05
GOTERM_MF_DIRECT	GO:0003682~chromatin binding	15	11.1111	6.08765e-06	APP, CREBBP, PRKAA1, PARP1, DNMT3A, MPO, ESR1, EGFR, RELA, AR, HNF4A, EP300, CTNNB1, PPARG, TP53	135	469	18945	4.48827	0.00358528	0.000128276	0.000111752
GOTERM_MF_DIRECT	GO:0005102~receptor binding	14	10.3704	6.63656e-06	PDGFRB, APP, SRC, LRRK2, STAT3, F2, SLC6A3, TGFBR1, AR, BMP2, HNF4A, REN, JAK2, TLR4	135	408	18945	4.81536	0.00390793	0.00013502	0.000117627
GOTERM_MF_DIRECT	GO:0097110~scaffold protein binding	7	5.18519	7.83918e-06	KCNH2, MAP2K1, CASP8, SRC, NOS3, KCNQ1, BRAF	135	67	18945	14.6617	0.00461445	0.000154171	0.000134311
GOTERM_MF_DIRECT	GO:0008022~protein C-terminus binding	10	7.40741	8.7952e-06	MAP2K1, PRKAA1, TERT, SRC, ERBB2, ABL1, EP300, CTNNB1, PPARG, JAK2	135	191	18945	7.34729	0.00517575	0.000167393	0.00014583
GOTERM_MF_DIRECT	GO:0004190~aspartic-type endopeptidase activity	6	4.44444	1.00325e-05	BACE1, CASP3, PSEN2, REN, PSEN1, CTSD	135	41	18945	20.5366	0.00590173	0.000184975	0.000161147
GOTERM_MF_DIRECT	GO:0001223~transcription coactivator binding	6	4.44444	1.78383e-05	AR, CREBBP, TERT, EP300, ESR1, RELA	135	46	18945	18.3043	0.0104695	0.000312855	0.000272555
GOTERM_MF_DIRECT	GO:0005021~vascular endothelial growth factor-activated receptor activity	4	2.96296	1.88807e-05	PDGFRA, FLT1, FLT3, KDR	135	8	18945	70.1667	0.0110779	0.000312855	0.000272555
GOTERM_MF_DIRECT	GO:0004497~monooxygenase activity	7	5.18519	1.89336e-05	CYP2C9, CYP2D6, CYP1A2, CYP1A1, CYP1B1, CYP19A1, CYP17A1	135	78	18945	12.594	0.0111088	0.000312855	0.000272555
GOTERM_MF_DIRECT	GO:0016712~oxidoreductase activity, acting on paired donors, with incorporation or reduction of molecular oxygen, reduced flavin or flavoprotein as one donor, and incorporation of one atom of oxygen	5	3.7037	1.90895e-05	CYP2C9, CYP2D6, CYP1A2, CYP1B1, CYP19A1	135	23	18945	30.5072	0.0111997	0.000312855	0.000272555
GOTERM_MF_DIRECT	GO:0000976~transcription regulatory region sequence-specific DNA binding	10	7.40741	4.3905e-05	KCNH2, AR, HNF4A, STAT3, PPARG, TNF, TP53, RELA, NFE2L2, SNCA	135	234	18945	5.99715	0.0255718	0.000700106	0.000609923
GOTERM_MF_DIRECT	GO:0044877~macromolecular complex binding	12	8.88889	4.75028e-05	PDGFRA, VCP, PRKAA1, CASP8, TTR, CCND1, FLT3, CASP3, ADRB2, HTR2A, DRD2, SLC6A3	135	357	18945	4.71709	0.0276382	0.000737544	0.000642538
GOTERM_MF_DIRECT	GO:0043560~insulin receptor substrate binding	4	2.96296	9.39567e-05	PIK3CA, PRKCD, JAK2, IGF1R	135	13	18945	43.1795	0.0539284	0.0014214	0.0012383
GOTERM_MF_DIRECT	GO:0047485~protein N-terminus binding	7	5.18519	0.000112698	MAP2K1, TERT, PARP1, MDM2, TP53, RELA, SLC6A3	135	107	18945	9.18069	0.0643327	0.00166229	0.00144816
GOTERM_MF_DIRECT	GO:0019825~oxygen binding	5	3.7037	0.000118255	ALB, CYP1A1, SOD2, CYP19A1, CYP17A1	135	36	18945	19.4907	0.0673962	0.00170172	0.00148252
GOTERM_MF_DIRECT	GO:0001221~transcription cofactor binding	5	3.7037	0.000131866	EP300, CTNNB1, PPARG, ESR1, NFE2L2	135	37	18945	18.964	0.0748561	0.0018524	0.00161379
GOTERM_MF_DIRECT	GO:0002039~p53 binding	6	4.44444	0.000157187	GSK3B, CREBBP, MDM2, EP300, HTT, TP53	135	72	18945	11.6944	0.0885763	0.00215675	0.00187893
GOTERM_MF_DIRECT	GO:0016491~oxidoreductase activity	9	6.66667	0.000208163	CYP2C9, NOS2, ADH1C, CYP2D6, NOS3, CYP1A2, CYP1A1, CYP17A1, SNCA	135	226	18945	5.5885	0.115585	0.00279128	0.00243172
GOTERM_MF_DIRECT	GO:0030331~estrogen receptor binding	5	3.7037	0.000217452	PARP1, SRC, CTNNB1, PPARG, ESR1	135	42	18945	16.7063	0.12042	0.00285104	0.00248378
GOTERM_MF_DIRECT	GO:0004252~serine-type endopeptidase activity	8	5.92593	0.000385301	PLAU, MMP1, MMP2, MMP3, F2, F3, MMP9, CFB	135	188	18945	5.97163	0.203375	0.0049419	0.00430532
GOTERM_MF_DIRECT	GO:0035004~phosphatidylinositol 3-kinase activity	3	2.22222	0.000489696	PIK3CA, PIK3CD, PIK3CG	135	5	18945	84.2	0.250981	0.00594305	0.0051775
GOTERM_MF_DIRECT	GO:0038085~vascular endothelial growth factor binding	3	2.22222	0.000489696	PDGFRB, PDGFRA, KDR	135	5	18945	84.2	0.250981	0.00594305	0.0051775
GOTERM_MF_DIRECT	GO:0008013~beta-catenin binding	6	4.44444	0.000493575	GSK3B, AR, EP300, CTNNB1, PSEN1, ESR1	135	92	18945	9.15217	0.252694	0.00594305	0.0051775
GOTERM_MF_DIRECT	GO:0004709~MAP kinase kinase kinase activity	4	2.96296	0.000552455	LRRK2, BRAF, RAF1, EGFR	135	23	18945	24.4058	0.278222	0.00639114	0.00556787
GOTERM_MF_DIRECT	GO:0005158~insulin receptor binding	4	2.96296	0.000552455	APP, SRC, PTPN11, IGF1R	135	23	18945	24.4058	0.278222	0.00639114	0.00556787
GOTERM_MF_DIRECT	GO:0005506~iron ion binding	7	5.18519	0.00058259	CYP2C9, CYP2D6, CYP1A2, CYP1A1, CYP1B1, CYP19A1, CYP17A1	135	145	18945	6.77471	0.290949	0.00661016	0.00575868
GOTERM_MF_DIRECT	GO:0043565~sequence-specific DNA binding	10	7.40741	0.000740678	AR, VDR, HNF4A, BCL2, PPARG, NR3C1, ESR1, ESR2, NR3C2, NFE2L2	135	342	18945	4.10331	0.354133	0.00824528	0.00718318
GOTERM_MF_DIRECT	GO:0019900~kinase binding	6	4.44444	0.00082591	NTRK1, SRC, PRKCD, HTT, CTNNB1, EGFR	135	103	18945	8.17476	0.385833	0.00902383	0.00786144
GOTERM_MF_DIRECT	GO:0016705~oxidoreductase activity, acting on paired donors, with incorporation or reduction of molecular oxygen	5	3.7037	0.000914006	CYP2C9, CYP2D6, CYP1B1, CYP19A1, CYP17A1	135	61	18945	11.5027	0.416966	0.00980479	0.0085418
GOTERM_MF_DIRECT	GO:0046934~phosphatidylinositol-4,5-bisphosphate 3-kinase activity	3	2.22222	0.00101885	PIK3CA, PIK3CD, PIK3CG	135	7	18945	60.1429	0.451971	0.0103641	0.0090291
GOTERM_MF_DIRECT	GO:0035240~dopamine binding	3	2.22222	0.00101885	DRD2, SLC6A3, DRD4	135	7	18945	60.1429	0.451971	0.0103641	0.0090291
GOTERM_MF_DIRECT	GO:0035005~1-phosphatidylinositol-4-phosphate 3-kinase activity	3	2.22222	0.00101885	PIK3CA, PIK3CD, PIK3CG	135	7	18945	60.1429	0.451971	0.0103641	0.0090291
GOTERM_MF_DIRECT	GO:0051087~chaperone binding	6	4.44444	0.00106569	HSPA8, APP, TERT, ALB, TP53, CFTR	135	109	18945	7.72477	0.466923	0.0106569	0.00928411
GOTERM_MF_DIRECT	GO:0046875~ephrin receptor binding	4	2.96296	0.00134546	APP, SRC, ABL1, PIK3CG	135	31	18945	18.1075	0.548129	0.0128674	0.0112099
GOTERM_MF_DIRECT	GO:0030235~nitric-oxide synthase regulator activity	3	2.22222	0.00135217	AKT1, ESR1, EGFR	135	8	18945	52.625	0.549916	0.0128674	0.0112099
GOTERM_MF_DIRECT	GO:0101020~estrogen 16-alpha-hydroxylase activity	3	2.22222	0.00135217	CYP1A2, CYP1A1, CYP1B1	135	8	18945	52.625	0.549916	0.0128674	0.0112099
GOTERM_MF_DIRECT	GO:0008395~steroid hydroxylase activity	4	2.96296	0.00161637	CYP2C9, CYP2D6, CYP1A1, CYP19A1	135	33	18945	17.0101	0.614968	0.0151374	0.0131875
GOTERM_MF_DIRECT	GO:0052812~phosphatidylinositol-3,4-bisphosphate 5-kinase activity	3	2.22222	0.00173045	PIK3CA, PIK3CD, PIK3CG	135	9	18945	46.7778	0.640073	0.0159526	0.0138977
GOTERM_MF_DIRECT	GO:0043621~protein self-association	5	3.7037	0.00187773	ACHE, FLT3, ABL1, PPARG, TP53	135	74	18945	9.48198	0.670079	0.017044	0.0148485
GOTERM_MF_DIRECT	GO:0016303~1-phosphatidylinositol-3-kinase activity	3	2.22222	0.00215306	PIK3CA, PIK3CD, PIK3CG	135	10	18945	42.1	0.719638	0.0186809	0.0162746
GOTERM_MF_DIRECT	GO:0070851~growth factor receptor binding	3	2.22222	0.00215306	APP, SRC, PSEN1	135	10	18945	42.1	0.719638	0.0186809	0.0162746
GOTERM_MF_DIRECT	GO:1901363~heterocyclic compound binding	3	2.22222	0.00215306	ACE, DRD2, SLC6A3	135	10	18945	42.1	0.719638	0.0186809	0.0162746
GOTERM_MF_DIRECT	GO:0003700~transcription factor activity, sequence-specific DNA binding	12	8.88889	0.00221049	AR, VDR, HNF4A, STAT3, PPARG, NR3C1, ESR1, TP53, RELA, ESR2, NR3C2, NFE2L2	135	563	18945	2.99112	0.729	0.0189013	0.0164666
GOTERM_MF_DIRECT	GO:0042169~SH2 domain binding	4	2.96296	0.00303071	SRC, KIT, ABL1, JAK2	135	41	18945	13.6911	0.833179	0.0255441	0.0222537
GOTERM_MF_DIRECT	GO:0001540~beta-amyloid binding	5	3.7037	0.00311292	BACE1, ACHE, BCHE, ADRB2, TLR4	135	85	18945	8.2549	0.841101	0.0255441	0.0222537
GOTERM_MF_DIRECT	GO:0052742~phosphatidylinositol kinase activity	3	2.22222	0.00312868	PIK3CA, PIK3CD, PIK3CG	135	12	18945	35.0833	0.842577	0.0255441	0.0222537
GOTERM_MF_DIRECT	GO:0050661~NADP binding	4	2.96296	0.00324712	G6PD, NOS2, NOS3, HMGCR	135	42	18945	13.3651	0.853234	0.0255441	0.0222537
GOTERM_MF_DIRECT	GO:0030295~protein kinase activator activity	4	2.96296	0.00324712	MAP2K1, PIK3CA, AKT1, RAF1	135	42	18945	13.3651	0.853234	0.0255441	0.0222537
GOTERM_MF_DIRECT	GO:0051117~ATPase binding	5	3.7037	0.00324713	AR, SRC, PSEN1, ESR1, EGFR	135	86	18945	8.15891	0.853235	0.0255441	0.0222537
GOTERM_MF_DIRECT	GO:0048156~tau protein binding	4	2.96296	0.00347277	GSK3B, PRKAA1, EP300, SNCA	135	43	18945	13.0543	0.871586	0.0269596	0.0234869
GOTERM_MF_DIRECT	GO:0051378~serotonin binding	3	2.22222	0.00368045	HTR2A, DRD4, SLC6A4	135	13	18945	32.3846	0.886446	0.0282009	0.0245682
GOTERM_MF_DIRECT	GO:0004715~non-membrane spanning protein tyrosine kinase activity	4	2.96296	0.00395229	SRC, PRKCD, ABL1, JAK2	135	45	18945	12.4741	0.903332	0.0298955	0.0260446
GOTERM_MF_DIRECT	GO:0001784~phosphotyrosine binding	4	2.96296	0.00474382	ABL1, MAPK1, PTPN11, MAPK3	135	48	18945	11.6944	0.939524	0.0354285	0.0308649
GOTERM_MF_DIRECT	GO:0003677~DNA binding	20	14.8148	0.00531904	APP, PARP1, VDR, STAT3, DNMT3A, SOD2, NR3C1, ESR1, RELA, ESR2, AR, TERT, HNF4A, ALB, ABL1, EP300, MAPK1, PPARG, TP53, NFE2L2	135	1421	18945	1.97513	0.957002	0.0392279	0.0341748
GOTERM_MF_DIRECT	GO:0046332~SMAD binding	4	2.96296	0.00562459	BMP2, CTNNB1, TGFBR1, TGFBR2	135	51	18945	11.0065	0.964131	0.0409693	0.0356919
GOTERM_MF_DIRECT	GO:0043548~phosphatidylinositol 3-kinase binding	3	2.22222	0.00784801	PDGFRB, JAK2, IGF1R	135	19	18945	22.1579	0.990425	0.0564674	0.0491936
GOTERM_MF_DIRECT	GO:0004222~metalloendopeptidase activity	5	3.7037	0.00825282	ACE, MMP1, MMP2, MMP3, MMP9	135	112	18945	6.26488	0.992474	0.0586646	0.0511078
GOTERM_MF_DIRECT	GO:0060090~binding, bridging	6	4.44444	0.010656	AR, BCL2, PTPN11, VHL, TGFBR2, SNCA	135	187	18945	4.50267	0.998201	0.0748457	0.0652046
GOTERM_MF_DIRECT	GO:0003707~steroid hormone receptor activity	3	2.22222	0.0113993	ESR1, ESR2, NR3C2	135	23	18945	18.3043	0.998846	0.0791244	0.0689321
GOTERM_MF_DIRECT	GO:0046872~metal ion binding	30	22.2222	0.0123495	FTO, PRKAA1, PTGS2, MPO, SLC6A3, SLC6A4, TERT, CHEK2, HMOX1, EP300, JAK2, DRD4, CREBBP, ACE, NOS2, NOS3, IGFBP3, PRKCD, DNMT3A, SOD2, SELE, ESR1, TGFBR1, TGFBR2, ALB, KIT, MDM2, PPARG, RAF1, TP53	135	2690	18945	1.56506	0.999345	0.0847234	0.0738098
GOTERM_MF_DIRECT	GO:0042826~histone deacetylase binding	5	3.7037	0.0140683	MAPK8, CCND1, PARP1, TP53, RELA	135	131	18945	5.35623	0.999766	0.0924107	0.080507
GOTERM_MF_DIRECT	GO:0034212~peptide N-acetyltransferase activity	2	1.48148	0.0140966	CREBBP, EP300	135	2	18945	140.333	0.99977	0.0924107	0.080507
GOTERM_MF_DIRECT	GO:0003990~acetylcholinesterase activity	2	1.48148	0.0140966	ACHE, BCHE	135	2	18945	140.333	0.99977	0.0924107	0.080507
GOTERM_MF_DIRECT	GO:0031711~bradykinin receptor binding	2	1.48148	0.0140966	ACE, AGTR1	135	2	18945	140.333	0.99977	0.0924107	0.080507
GOTERM_MF_DIRECT	GO:0008237~metallopeptidase activity	4	2.96296	0.0144709	ACE, MMP2, MMP3, MMP9	135	72	18945	7.7963	0.999816	0.0938223	0.0817367
GOTERM_MF_DIRECT	GO:0005516~calmodulin binding	6	4.44444	0.0159371	ACE, NOS2, NOS3, KCNQ1, AKT1, ESR1	135	207	18945	4.06763	0.999924	0.102206	0.0890402
GOTERM_MF_DIRECT	GO:0044325~ion channel binding	5	3.7037	0.0175399	SRC, KCNQ1, LRRK2, HTT, CTNNB1	135	140	18945	5.0119	0.999971	0.111275	0.096941
GOTERM_MF_DIRECT	GO:0001618~virus receptor activity	4	2.96296	0.0179047	HTR2A, CCR5, EGFR, ICAM1	135	78	18945	7.19658	0.999977	0.112381	0.0979045
GOTERM_MF_DIRECT	GO:0008047~enzyme activator activity	4	2.96296	0.0191414	MAPK8, PARP1, PRKCD, EP300	135	80	18945	7.01667	0.999989	0.118878	0.103565
GOTERM_MF_DIRECT	GO:0051721~protein phosphatase 2A binding	3	2.22222	0.0201953	BCL2, TP53, SLC6A3	135	31	18945	13.5806	0.999994	0.123159	0.107294
GOTERM_MF_DIRECT	GO:0001591~dopamine neurotransmitter receptor activity, coupled via Gi/Go	2	1.48148	0.0210707	DRD2, DRD4	135	3	18945	93.5556	0.999997	0.123159	0.107294
GOTERM_MF_DIRECT	GO:0004705~JUN kinase activity	2	1.48148	0.0210707	MAPK10, MAPK8	135	3	18945	93.5556	0.999997	0.123159	0.107294
GOTERM_MF_DIRECT	GO:0004104~cholinesterase activity	2	1.48148	0.0210707	ACHE, BCHE	135	3	18945	93.5556	0.999997	0.123159	0.107294
GOTERM_MF_DIRECT	GO:0004517~nitric-oxide synthase activity	2	1.48148	0.0210707	NOS2, NOS3	135	3	18945	93.5556	0.999997	0.123159	0.107294
GOTERM_MF_DIRECT	GO:0031490~chromatin DNA binding	4	2.96296	0.0210831	CREBBP, STAT3, EP300, RELA	135	83	18945	6.76305	0.999997	0.123159	0.107294
GOTERM_MF_DIRECT	GO:0051059~NF-kappaB binding	3	2.22222	0.0227224	GSK3B, EP300, RELA	135	33	18945	12.7576	0.999999	0.131433	0.114503
GOTERM_MF_DIRECT	GO:0045296~cadherin binding	7	5.18519	0.0253334	HSPA8, SRC, KDR, CTNNB1, PTPN11, PSEN1, EGFR	135	317	18945	3.09884	1	0.14394	0.125399
GOTERM_MF_DIRECT	GO:0071889~14-3-3 protein binding	3	2.22222	0.0253725	AKT1, ESR1, TP53	135	35	18945	12.0286	1	0.14394	0.125399
GOTERM_MF_DIRECT	GO:0005178~integrin binding	5	3.7037	0.0259569	APP, SRC, KDR, PRKCA, ICAM1	135	158	18945	4.44093	1	0.145853	0.127065
GOTERM_MF_DIRECT	GO:0030284~estrogen receptor activity	2	1.48148	0.0279959	ESR1, ESR2	135	4	18945	70.1667	1	0.150942	0.131499
GOTERM_MF_DIRECT	GO:0034617~tetrahydrobiopterin binding	2	1.48148	0.0279959	NOS2, NOS3	135	4	18945	70.1667	1	0.150942	0.131499
GOTERM_MF_DIRECT	GO:0034875~caffeine oxidase activity	2	1.48148	0.0279959	CYP2C9, CYP1A2	135	4	18945	70.1667	1	0.150942	0.131499
GOTERM_MF_DIRECT	GO:0097718~disordered domain specific binding	3	2.22222	0.0281417	MDM2, CTNNB1, TP53	135	37	18945	11.3784	1	0.150942	0.131499
GOTERM_MF_DIRECT	GO:0005504~fatty acid binding	3	2.22222	0.0281417	HNF4A, GSTP1, ALB	135	37	18945	11.3784	1	0.150942	0.131499
GOTERM_MF_DIRECT	GO:0051219~phosphoprotein binding	3	2.22222	0.0295699	SRC, MTOR, SNCA	135	38	18945	11.0789	1	0.157173	0.136927
GOTERM_MF_DIRECT	GO:0001530~lipopolysaccharide binding	3	2.22222	0.0310263	SELP, F2, TLR4	135	39	18945	10.7949	1	0.163442	0.142389
GOTERM_MF_DIRECT	GO:0043208~glycosphingolipid binding	2	1.48148	0.0348724	SELP, IL2	135	5	18945	56.1333	1	0.175852	0.1532
GOTERM_MF_DIRECT	GO:0004952~dopamine neurotransmitter receptor activity	2	1.48148	0.0348724	DRD2, DRD4	135	5	18945	56.1333	1	0.175852	0.1532
GOTERM_MF_DIRECT	GO:0051380~norepinephrine binding	2	1.48148	0.0348724	ADRB2, DRD4	135	5	18945	56.1333	1	0.175852	0.1532
GOTERM_MF_DIRECT	GO:0101021~estrogen 2-hydroxylase activity	2	1.48148	0.0348724	CYP1A2, CYP1A1	135	5	18945	56.1333	1	0.175852	0.1532
GOTERM_MF_DIRECT	GO:0005497~androgen binding	2	1.48148	0.0348724	AR, SHBG	135	5	18945	56.1333	1	0.175852	0.1532
GOTERM_MF_DIRECT	GO:0015459~potassium channel regulator activity	3	2.22222	0.0371265	ADRB2, DRD2, DRD4	135	43	18945	9.7907	1	0.185633	0.161721
GOTERM_MF_DIRECT	GO:0008201~heparin binding	5	3.7037	0.0377602	SELP, APP, F2, MPO, FGFR1	135	178	18945	3.94195	1	0.187214	0.163099
GOTERM_MF_DIRECT	GO:0004857~enzyme inhibitor activity	3	2.22222	0.0387179	CASP3, EP300, AKT1	135	44	18945	9.56818	1	0.18879	0.164471
GOTERM_MF_DIRECT	GO:0051879~Hsp90 protein binding	3	2.22222	0.0387179	CYP1A1, KDR, NR3C1	135	44	18945	9.56818	1	0.18879	0.164471
GOTERM_MF_DIRECT	GO:0055131~C3HC4-type RING finger domain binding	2	1.48148	0.0417007	KCNH2, HSPA8	135	6	18945	46.7778	1	0.198414	0.172856
GOTERM_MF_DIRECT	GO:0032451~demethylase activity	2	1.48148	0.0417007	CYP1A2, CYP1A1	135	6	18945	46.7778	1	0.198414	0.172856
GOTERM_MF_DIRECT	GO:0035033~histone deacetylase regulator activity	2	1.48148	0.0417007	MAPK8, TP53	135	6	18945	46.7778	1	0.198414	0.172856
GOTERM_MF_DIRECT	GO:0004888~transmembrane signaling receptor activity	5	3.7037	0.0446464	ERBB2, SELE, TLR4, EGFR, ICAM1	135	188	18945	3.73227	1	0.210731	0.183586
GOTERM_MF_DIRECT	GO:0005125~cytokine activity	5	3.7037	0.0475855	IL6, BMP2, NAMPT, TNF, IL2	135	192	18945	3.65451	1	0.222821	0.194119
GOTERM_MF_DIRECT	GO:0086008~voltage-gated potassium channel activity involved in cardiac muscle cell action potential repolarization	2	1.48148	0.048481	KCNH2, KCNQ1	135	7	18945	40.0952	1	0.225226	0.196214
